# Supplementary material for: Bibliometric analysis of ferroptosis: a comprehensive evaluation of its contribution to cancer immunity and immunotherapy
Source: Front Oncol. 2023 Apr 27;13:1183405. doi: 10.3389/fonc.2023.1183405 (PMC10174302; doi:10.3389/fonc.2023.1183405)
Supplement: Supplementary file 1 [file DataSheet_1.xlsx]

## Sheet: table S1 articles
Publication Type	Authors	Author Full Names	Article Title	Source Title	Pubmed Id
J	Li, J; Li, WH; Wang, HZ; Ni, B; Liu, YK	Li, Jian; Li, Wenhua; Wang, Huaizhi; Ni, Bing; Liu, Yongkang	Development and validation of a novel ferroptosis-related lncRNA prognostic signature for pancreatic adenocarcinoma	MOLECULAR MEDICINE REPORTS	36660936
J	Yang, H; Sun, WS; Bi, T; Wang, Q; Wang, WT; Xu, YX; Liu, ZQ; Li, J	Yang, Hao; Sun, Wensheng; Bi, Tao; Wang, Qi; Wang, Wentao; Xu, Youxin; Liu, Zhiqian; Li, Jie	The PTBP1-NCOA4 axis promotes ferroptosis in liver cancer cells	ONCOLOGY REPORTS	36660932
J	Yang, JN; Wang, C; Cheng, SS; Zhang, Y; Jin, Y; Zhang, N; Wang, Y	Yang, Jiani; Wang, Chao; Cheng, Shanshan; Zhang, Yue; Jin, Yue; Zhang, Nan; Wang, Yu	Construction and validation of a novel ferroptosis-related signature for evaluating prognosis and immune microenvironment in ovarian cancer	FRONTIERS IN GENETICS	36685851
J	Lu, KQ; Yuan, XX; Zhao, LL; Wang, BY; Zhang, YL	Lu, Keqiang; Yuan, Xingxing; Zhao, Lingling; Wang, Bingyu; Zhang, Yali	Comprehensive pan-cancer analysis and the regulatory mechanism of AURKA, a gene associated with prognosis of ferroptosis of adrenal cortical carcinoma in the tumor micro-environment	FRONTIERS IN GENETICS	36685952
J	Yang, Y; Luo, DK; Gao, WQ; Wang, Q; Yao, WC; Xue, DB; Ma, B	Yang, Yang; Luo, Dankun; Gao, Wenqi; Wang, Qiang; Yao, Wenchao; Xue, Dongbo; Ma, Biao	Combination Analysis of Ferroptosis and Immune Status Predicts Patients Survival in Breast Invasive Ductal Carcinoma	BIOMOLECULES	36671532
J	Liu, FF; Dong, YF; Zhong, FY; Guo, HD; Dong, PZ	Liu, Fangfang; Dong, Yifeng; Zhong, Fuyu; Guo, Haodan; Dong, Pengzhi	CISD1 Is a Breast Cancer Prognostic Biomarker Associated with Diabetes Mellitus	BIOMOLECULES	36671422
J	Poschel, DB; Kehinde-Ige, M; Klement, JD; Yang, DF; Merting, AD; Savage, NM; Shi, HD; Liu, KB	Poschel, Dakota B.; Kehinde-Ige, Mercy; Klement, John D.; Yang, Dafeng; Merting, Alyssa D.; Savage, Natasha M.; Shi, Huidong; Liu, Kebin	IRF8 Regulates Intrinsic Ferroptosis through Repressing p53 Expression to Maintain Tumor Cell Sensitivity to Cytotoxic T Lymphocytes	CELLS	36672246
J	Leng, J; Xing, ZX; Li, X; Bao, XY; Zhu, JZY; Zhao, YH; Wu, SB; Yang, J	Leng, Jing; Xing, Zixuan; Li, Xiang; Bao, Xinyue; Zhu, Junzheya; Zhao, Yunhan; Wu, Shaobo; Yang, Jiao	Assessment of Diagnosis, Prognosis and Immune Infiltration Response to the Expression of the Ferroptosis-Related Molecule HAMP in Clear Cell Renal Cell Carcinoma	INTERNATIONAL JOURNAL OF ENVIRONMENTAL RESEARCH AND PUBLIC HEALTH	36673667
J	Jiang, JQ; Feng, J; Song, XN; Yang, Q; Zhao, HB; Zhao, R; He, XR; Tian, YY; Wang, LJ; Liu, YH	Jiang, Jiquan; Feng, Jing; Song, Xiangnan; Yang, Qing; Zhao, Hongbo; Zhao, Rui; He, Xinrui; Tian, Yaoyao; Wang, Lianjie; Liu, Yanhong	Hsa_circ_0015278 Regulates FLT3-ITD AML Progression via Ferroptosis-Related Genes	CANCERS	36612069
J	Turchi, R; Tortolici, F; Benvenuto, M; Punziano, C; De Luca, A; Rufini, S; Faraonio, R; Bei, RBR; Lettieri-Barbato, D; Aquilano, K	Turchi, Riccardo; Tortolici, Flavia; Benvenuto, Monica; Punziano, Carolina; De Luca, Anastasia; Rufini, Stefano; Faraonio, Raffaella; Bei, Roberto; Lettieri-Barbato, Daniele; Aquilano, Katia	Low Sulfur Amino Acid, High Polyunsaturated Fatty Acid Diet Inhibits Breast Cancer Growth	INTERNATIONAL JOURNAL OF MOLECULAR SCIENCES	36613691
J	Fang, T; Ma, S; Wei, Y; Yang, J; Zhang, J; Shen, Q	Fang, T.; Ma, S.; Wei, Y.; Yang, J.; Zhang, J.; Shen, Q.	Catalytic immunotherapy-photothermal therapy combination for melanoma by ferroptosis-activating vaccine based on artificial nanoenzyme	MATERIALS TODAY CHEMISTRY
J	Huang, JW; Wang, S; Zhou, Y; Li, QX; Yin, J; Zha, DL; Zhong, JY; Zhou, WM; Zheng, CK; Miao, YL; Chen, WJ; Xu, CS; Li, YL; Gong, T	Huang, Jianwen; Wang, Shuai; Zhou, You; Li, Qiuxia; Yin, Jing; Zha, Dailong; Zhong, Junyang; Zhou, Wenmin; Zheng, Chengkun; Miao, Yingling; Chen, Wenjie; Xu, Chuanshan; Li, Yanli; Gong, Teng	Nanoformulations mediated metastasis brake in cancer therapy via photodynamic-enhanced ferroptosis and regional inflammation management	CHEMICAL ENGINEERING JOURNAL
J	Zhu, RF; Gao, C; Feng, QQ; Guan, HT; Wu, JJ; Samant, H; Yang, F; Wang, XH	Zhu, Renfei; Gao, Cheng; Feng, Qiuqi; Guan, Haitao; Wu, Jianjun; Samant, Hrishikesh; Yang, Fan; Wang, Xuehao	Ferroptosis-related genes with post-transcriptional regulation mechanisms in hepatocellular carcinoma determined by bioinformatics and experimental validation	ANNALS OF TRANSLATIONAL MEDICINE	36660631
J	Luo, H; Wang, XH; Song, S; Wang, YH; Dan, QF; Ge, H	Luo, Hui; Wang, Xiaohui; Song, Shuai; Wang, Yunhan; Dan, Qinfu; Ge, Hong	Targeting stearoyl-coa desaturase enhances radiation induced ferroptosis and immunogenic cell death in esophageal squamous cell carcinoma	ONCOIMMUNOLOGY	35859734
J	Zeng, QY; Yang, JY; Ji, J; Wang, PR; Zhang, LL; Yan, GR; Wu, YH; Chen, Q; Liu, J; Zhang, GL; Wang, XL	Zeng, Qingyu; Yang, Jiayi; Ji, Jie; Wang, Peiru; Zhang, Linglin; Yan, Guorong; Wu, Yuhao; Chen, Qi; Liu, Jia; Zhang, Guolong; Wang, Xiuli	PD-L1 blockade potentiates the antitumor effects of ALA-PDT and optimizes the tumor microenvironment in cutaneous squamous cell carcinoma	ONCOIMMUNOLOGY	35402079
J	Zhang, C; Wang, LS; Guo, YM; Feng, W	Zhang, Chao; Wang, Lisi; Guo, Yunmiao; Feng, Wei	Systematic analysis of brain and skull ischemic injury expression profiles reveals associations of the tumor immune microenvironment and cell death with ischemic stroke	FRONTIERS IN IMMUNOLOGY	36605216
J	Qin, JD; Sharma, A; Wang, YL; Tobar-Tosse, F; Dakal, TC; Liu, HD; Liu, HJ; Ke, B; Kong, CF; Liu, TT; Zhao, CX; Schmidt-Wolf, IGH; Jin, CH	Qin, Jiading; Sharma, Amit; Wang, Yulu; Tobar-Tosse, Fabian; Dakal, Tikam Chand; Liu, Hongde; Liu, Hongjia; Ke, Bo; Kong, Chunfang; Liu, Tingting; Zhao, Chunxia; Schmidt-Wolf, Ingo G. H.; Jin, Chenghao	Systematic discrimination of the repetitive genome in proximity of ferroptosis genes and a novel prognostic signature correlating with the oncogenic lncRNA CRNDE in multiple myeloma	FRONTIERS IN ONCOLOGY	36605450
J	Ju, LC; Shi, YX; Liu, G	Ju, Lincheng; Shi, Yaxing; Liu, Gang	Identification and validation of a ferroptosis-related lncRNA signature to robustly predict the prognosis, immune microenvironment, and immunotherapy efficiency in patients with clear cell renal cell carcinoma	PEERJ	36570012
J	Wei, SY; Feng, B; Bi, M; Guo, HY; Ning, SW; Cui, R	Wei, Shi-Yao; Feng, Bei; Bi, Min; Guo, Hai-Ying; Ning, Shang-Wei; Cui, Rui	Construction of a ferroptosis-related signature based on seven lncRNAs for prognosis and immune landscape in clear cell renal cell carcinoma	BMC MEDICAL GENOMICS	36528763
J	Liu, ZC; Wang, JJ; Li, SX; Li, LH; Li, L; Li, DY; Guo, HH; Gao, DT; Liu, SY; Ruan, CS; Dang, XW	Liu, Zhaochen; Wang, Jingju; Li, Suxin; Li, Luhao; Li, Lin; Li, Dingyang; Guo, Huahu; Gao, Dute; Liu, Shengyan; Ruan, Chengshuo; Dang, Xiaowei	Prognostic prediction and immune infiltration analysis based on ferroptosis and EMT state in hepatocellular carcinoma	FRONTIERS IN IMMUNOLOGY	36591279
J	Guo, WH; Chen, Z; Li, ZH; Huang, HL; Ren, YX; Li, ZY; Zhao, BX; Li, GX; Hu, YF	Guo, Weihong; Chen, Zhian; Li, Zhenhao; Huang, Huilin; Ren, Yingxin; Li, Zhenyuan; Zhao, Bingxia; Li, Guoxin; Hu, Yanfeng	Cancer cell membrane biomimetic mesoporous silica nanotheranostics for enhanced Ferroptosis-mediated immuogenic cell death on Gastric cancer	CHEMICAL ENGINEERING JOURNAL
J	Baldi, S; He, Y; Ivanov, I; Sun, YP; Feng, W; Refat, M; Mohammed, SAD; Adlat, S; Tian, ZX; Wang, Y; Gao, YP; Tian, H	Baldi, Salem; He, Yun; Ivanov, Igor; Sun, Yaping; Feng, Wei; Refat, Moath; Mohammed, Shadi A. D.; Adlat, Salah; Tian, Zixuan; Wang, Yi; Gao, Yaping; Tian, Hui	Novel characterization discoveries of ferroptosis-associated molecules in COAD microenvironment based TCGA data	FRONTIERS IN MOLECULAR BIOSCIENCES	36582202
J	Zhu, WZ; Feng, DC; Shi, X; Li, DX; Wei, Q; Yang, L	Zhu, Weizhen; Feng, Dechao; Shi, Xu; Li, Dengxiong; Wei, Qiang; Yang, Lu	A pan-cancer analysis of the oncogenic role of zinc finger protein 419 in human cancer	FRONTIERS IN ONCOLOGY	36578929
J	Xu, N; Li, BH; Liu, Y; Yang, C; Tang, SQ; Cho, WC; Huang, ZN	Xu, Na; Li, Baohong; Liu, Yong; Yang, Cui; Tang, Siqi; Cho, William C.; Huang, Zunnan	Ferroptosis and triple-negative breast cancer: Potential therapeutic targets	FRONTIERS IN ONCOLOGY	36568247
J	Zhang, LL; Zhu, WJ; Zhang, XX; Feng, D; Wang, XC; Ding, Y; Wang, DX; Li, YY	Zhang, Lu-Lu; Zhu, Wei-Jie; Zhang, Xin-Xin; Feng, Da; Wang, Xi-Cheng; Ding, Ying; Wang, Dong-Xia; Li, Yi-Yang	Ferroptosis patterns and tumor microenvironment infiltration characterization in esophageal squamous cell cancer	FRONTIERS IN GENETICS	36568375
J	Yang, QF; Liu, T; Zheng, HP; Zhou, ZC; Huang, Y; Jia, HL; Fu, SX; Zhang, X; Zhang, HG; Liu, Y; Chen, XH; Shan, WJ	Yang, Qunfang; Liu, Tao; Zheng, Haiping; Zhou, Zechen; Huang, Yan; Jia, Honglin; Fu, Shixiang; Zhang, Xuan; Zhang, Haigang; Liu, Ya; Chen, Xiaohong; Shan, Wenjun	A nanoformulation for immunosuppression reversal and broad-spectrum self-amplifying antitumor ferroptosis-immunotherapy	BIOMATERIALS	36502663
J	Yang, YC; Ma, B; Han, LT; Xu, WB; Du, XX; Wei, WJ; Liao, T; Ji, QH; Qu, N; Wang, Y	Yang, Yichen; Ma, Ben; Han, Litao; Xu, Weibo; Du, Xiaoxue; Wei, Wenjun; Liao, Tian; Ji, Qinghai; Qu, Ning; Wang, Yu	Integrated single-cell and bulk RNA sequencing analyses reveal a prognostic signature of cancer-associated fibroblasts in head and neck squamous cell carcinoma	FRONTIERS IN GENETICS	36568368
J	Jin, X; Zhang, H; Sui, QH; Li, M; Liang, JQ; Hu, ZY; Cheng, Y; Zheng, YS; Chen, ZC; Lin, M; Wang, H; Zhan, C	Jin, Xing; Zhang, Huan; Sui, Qihai; Li, Ming; Liang, Jiaqi; Hu, Zhengyang; Cheng, Ye; Zheng, Yuansheng; Chen, Zhencong; Lin, Miao; Wang, Hao; Zhan, Cheng	Identification and validation of the mitochondrial function related hub genes by unsupervised machine learning and multi-omics analyses in lung adenocarcinoma	HELIYON	36506395
J	Jin, YP; Qiu, JP; Lu, XF; Li, GW	Jin, Yanping; Qiu, Jianping; Lu, Xiufang; Li, Guowei	C-MYC Inhibited Ferroptosis and Promoted Immune Evasion in Ovarian Cancer Cells through NCOA4 Mediated Ferritin Autophagy	CELLS	36552889
J	Guo, WN; Wang, X; Wang, YN; Zhu, ST; Zhu, R; Zhu, LC	Guo, Wenna; Wang, Xue; Wang, Yanna; Zhu, Shuting; Zhu, Rui; Zhu, Liucun	Identification and Validation of Ferroptosis-Related DNA Methylation Signature for Predicting the Prognosis and Guiding the Treatment in Cutaneous Melanoma	INTERNATIONAL JOURNAL OF MOLECULAR SCIENCES	36555319
J	Zou, YY; Jin, BW; Li, H; Wu, XB; Liu, YN; Zhao, HN; Zhong, D; Wang, L; Chen, WS; Wen, M; Liu, YH	Zou, Yuyan; Jin, Bowen; Li, Hui; Wu, Xianbo; Liu, You-Nian; Zhao, Henan; Zhong, Da; Wang, Long; Chen, Wansong; Wen, Mei; Liu, Yihong	Cold Nanozyme for Precise Enzymatic Antitumor Immunity	ACS NANO	36453617
J	Li, JM; Zhou, Y; Liu, JQ; Yang, XT; Zhang, K; Lei, L; Hu, HL; Zhang, HL; Ouyang, L; Gao, HL	Li, Jiamei; Zhou, Yang; Liu, Jiaqi; Yang, Xiaotong; Zhang, Kai; Lei, Lei; Hu, Haili; Zhang, Huilin; Ouyang, Liang; Gao, Huile	Metal-phenolic networks with ferroptosis to deliver NIR-responsive CO for synergistic therapy	JOURNAL OF CONTROLLED RELEASE	36272661
J	Chen, JF; Jin, ZQ; Zhang, SQ; Zhang, X; Li, PP; Yang, H; Ma, YT	Chen, Jinfeng; Jin, Ziqi; Zhang, Shuqing; Zhang, Xiao; Li, Peipei; Yang, Heng; Ma, Yuting	Arsenic trioxide elicits prophylactic and therapeutic immune responses against solid tumors by inducing necroptosis and ferroptosis	CELLULAR & MOLECULAR IMMUNOLOGY	36447031
J	Zhong, FM; Yao, FY; Liu, J; Zhang, HB; Zhang, J; Zhang, N; Lin, J; Li, SQ; Li, MY; Jiang, JY; Cheng, Y; Xu, S; Wen, W; Yang, YL; Zhang, XR; Cheng, XX; Huang, B; Wang, XZ	Zhong, Fang-Min; Yao, Fang-Yi; Liu, Jing; Zhang, Hai-Bin; Zhang, Jing; Zhang, Nan; Lin, Jin; Li, Shu-Qi; Li, Mei-Yong; Jiang, Jun-Yao; Cheng, Ying; Xu, Shuai; Wen, Wen; Yang, Yu-Lin; Zhang, Xue-Ru; Cheng, Xue-Xin; Huang, Bo; Wang, Xiao-Zhong	Ferroptosis-related molecular patterns reveal immune escape, inflammatory development and lipid metabolism characteristics of the tumor microenvironment in acute myeloid leukemia	FRONTIERS IN ONCOLOGY	36518303
J	Seidel, E; von Karstedt, S	Seidel, Eric; von Karstedt, Silvia	Extrinsic cell death pathway plasticity: a driver of clonal evolution in cancer?	CELL DEATH DISCOVERY	36435845
J	Fang, K; Xu, ZJ; Jiang, SX; Yan, CS; Tang, DS; Huang, Y	Fang, Kun; Xu, Zhengjie; Jiang, Suxiao; Yan, Changsheng; Tang, Desheng; Huang, Yan	Integrated profiling uncovers prognostic, immunological, and pharmacogenomic features of ferroptosis in triple-negative breast cancer	FRONTIERS IN IMMUNOLOGY	36505498
J	Shen, Q; Zhang, CL; Jiang, XC; Li, JC; Liu, FD; Zhang, XY; En, GE; Pang, B	Shen, Qian; Zhang, Chuanlong; Jiang, Xiaochen; Li, Junchen; Liu, Fudong; Zhang, Xiyuan; En, Ge'er; Pang, Bo	Emerging current trends and research focus related to pancreatic cancer metabolism: A bibliometric and visualized analysis	FRONTIERS IN ONCOLOGY	36505775
J	Wu, HR; He, HY; Huang, JX; Wang, C; Dong, YJ; Lin, RL; Cheng, ZF; Qiu, QC; Hong, LL	Wu, Hongrong; He, Haoyang; Huang, Jiexiong; Wang, Chuan; Dong, Yuejiao; Lin, Ruilin; Cheng, Zhuofeng; Qiu, Qiancheng; Hong, LiangLi	Identification and validation of transferrin receptor protein 1 for predicting prognosis and immune infiltration in lower grade glioma	FRONTIERS IN MOLECULAR NEUROSCIENCE	36483569
J	Wang, JY; Qin, DM; Tao, ZH; Wang, BY; Xie, YZ; Wang, Y; Li, B; Cao, JN; Qiao, XS; Zhong, SL; Hu, XC	Wang, Jinyan; Qin, Dongmei; Tao, Zhonghua; Wang, Biyun; Xie, Yizhao; Wang, Ye; Li, Bin; Cao, Jianing; Qiao, Xiaosu; Zhong, Shanliang; Hu, Xichun	Identification of cuproptosis-related subtypes, construction of a prognosis model, and tumor microenvironment landscape in gastric cancer	FRONTIERS IN IMMUNOLOGY	36479114
J	Zhang, SL; Kang, L; Dai, XX; Chen, JL; Chen, ZT; Wang, MX; Jiang, HT; Wang, X; Bu, SQ; Liu, XY; Zhang, GH; Tang, H	Zhang, Shanlong; Kang, Li; Dai, Xiaoxue; Chen, Junlan; Chen, Zhengtao; Wang, Meixiang; Jiang, Huantong; Wang, Xin; Bu, Suqin; Liu, Xinyuan; Zhang, Guohui; Tang, Hua	Manganese induces tumor cell ferroptosis through type-I IFN dependent inhibition of mitochondrial dihydroorotate dehydrogenase	FREE RADICAL BIOLOGY AND MEDICINE	36228830
J	Gong, QM; Guo, ZT; Sun, WJ; Du, XR; Jiang, Y; Liu, FH	Gong, Qiming; Guo, Zhiting; Sun, Wenjuan; Du, Xiuri; Jiang, Yan; Liu, Fahui	CX3CL1 promotes cell sensitivity to ferroptosis and is associated with the tumor microenvironment in clear cell renal cell carcinoma	BMC CANCER	36397015
J	Li, QC; Chen, ZY; Yang, CH; Wang, LB; Ma, JJ; He, T; Li, HH; Quan, ZX	Li, Qiaochu; Chen, Zhiyu; Yang, Chaohua; Wang, Linbang; Ma, Jingjin; He, Tao; Li, Huanhuan; Quan, Zhengxue	Role of ferroptosis-associated genes in ankylosing spondylitis and immune cell infiltration	FRONTIERS IN GENETICS	36437923
J	Wang, XX; Xia, G; Xiao, SL; Wu, S; Zhang, LA; Huang, JJ; Zhang, WX; Cao, X	Wang, Xinxing; Xia, Guang; Xiao, Shilang; Wu, Song; Zhang, Lina; Huang, Junjie; Zhang, Wenxiu; Cao, Xu	A ferroptosis-related gene signature associated with immune landscape and therapeutic response in osteosarcoma	FRONTIERS IN ONCOLOGY	36439512
J	Deng, HM; Wei, J; Min, KT; Yang, H; Wang, S; Xiao, ZR; Liu, MY; Zheng, L; Zhou, HP; Chen, YL; Zhu, WL; Li, QF; Lv, X	Deng, Huimin; Wei, Juan; Min, Keting; Yang, Hao; Wang, Sheng; Xiao, Zhuoran; Liu, Meiyun; Zheng, Li; Zhou, Huanping; Chen, Yuanli; Zhu, Wanli; Li, Quanfu; Lv, Xin	Research trends in ferroptosis since the origin of the concept: A bibliometric analysis	CLINICAL AND EXPERIMENTAL PHARMACOLOGY AND PHYSIOLOGY	36301241
J	Niu, X; Chen, LJ; Li, Y; Hu, ZJ; He, F	Niu, Xing; Chen, Lijie; Li, Yan; Hu, Zhijian; He, Fei	Ferroptosis, necroptosis, and pyroptosis in the tumor microenvironment: Perspectives for immunotherapy of SCLC	SEMINARS IN CANCER BIOLOGY	35288298
J	Luo, LX; Xu, GX	Luo, Lianxiang; Xu, Guangxiang	Fascaplysin Induces Apoptosis and Ferroptosis, and Enhances Anti-PD-1 Immunotherapy in Non-Small Cell Lung Cancer (NSCLC) by Promoting PD-L1 Expression	INTERNATIONAL JOURNAL OF MOLECULAR SCIENCES	36430250
J	Wang, H; Zhang, HX; Chen, YH; Wang, HN; Tian, YZ; Yi, XL; Shi, Q; Zhao, T; Zhang, BL; Gao, TW; Guo, S; Li, CY; Guo, WN	Wang, Hao; Zhang, Hengxiang; Chen, Yuhan; Wang, Huina; Tian, Yangzi; Yi, Xiuli; Shi, Qiong; Zhao, Tao; Zhang, Baolu; Gao, Tianwen; Guo, Sen; Li, Chunying; Guo, Weinan	Targeting Wnt/beta-Catenin Signaling Exacerbates Ferroptosis and Increases the Efficacy of Melanoma Immunotherapy via the Regulation of MITF	CELLS	36429010
J	Barutello, G; Di Lorenzo, A; Gasparetto, A; Galiazzi, C; Bolli, E; Conti, L; Cavallo, F	Barutello, Giuseppina; Di Lorenzo, Antonino; Gasparetto, Alessandro; Galiazzi, Chiara; Bolli, Elisabetta; Conti, Laura; Cavallo, Federica	Immunotherapy against the Cystine/Glutamate Antiporter xCT Improves the Efficacy of APR-246 in Preclinical Breast Cancer Models	BIOMEDICINES	36359363
J	Xu, QS; Liu, T; Wang, JJ	Xu, Qiushi; Liu, Tong; Wang, Junjie	Radiosensitization-Related Cuproptosis LncRNA Signature in Non-Small Cell Lung Cancer	GENES	36360316
J	He, ZJ; Zhou, H; Zhang, Y; Du, XY; Liu, SG; Ji, JB; Yang, XY; Zhai, GX	He, Zhijing; Zhou, He; Zhang, Yu; Du, Xiyou; Liu, Shangui; Ji, Jianbo; Yang, Xiaoye; Zhai, Guangxi	Oxygen-boosted biomimetic nanoplatform for synergetic phototherapy/ferroptosis activation and reversal of immune-suppressed tumor microenvironment	BIOMATERIALS	36228518
J	Wang, X; Xu, YM; Dai, LF; Yu, Z; Wang, M; Chan, SX; Sun, R; Han, QJ; Chen, JJ; Zuo, XM; Wang, ZL; Hu, XY; Yang, Y; Zhao, H; Hu, KW; Zhang, HB; Chen, W	Wang, Xu; Xu, Yuanmin; Dai, Longfei; Yu, Zhen; Wang, Ming; Chan, Shixin; Sun, Rui; Han, Qijun; Chen, Jiajie; Zuo, Xiaomin; Wang, Zhenglin; Hu, Xianyu; Yang, Yang; Zhao, Hu; Hu, Kongwang; Zhang, Huabing; Chen, Wei	A novel oxidative stress- and ferroptosis-related gene prognostic signature for distinguishing cold and hot tumors in colorectal cancer	FRONTIERS IN IMMUNOLOGY	36389694
J	Li, L; Yu, XJ; Gao, L; Cheng, L; Sun, B; Wang, G	Li, Le; Yu, Xing-jia; Gao, Lei; Cheng, Long; Sun, Bei; Wang, Gang	Diabetic Ferroptosis and Pancreatic Cancer: Foe or Friend?	ANTIOXIDANTS & REDOX SIGNALING	35996983
J	Ma, JM; Guo, ZM; Yang, XF; Zhu, YK	Ma, Jimin; Guo, Ziming; Yang, Xuefei; Zhu, Yakun	Exploration of various roles of hypoxia genes in osteosarcoma	SCIENTIFIC REPORTS	36316355
J	Li, PX; Lv, XF; Liu, L; Peng, ML; Qin, DC	Li, Pengxiang; Lv, Xuefeng; Liu, Lu; Peng, Mengle; Qin, Dongchun	The Role of Ferroptosis-Related Molecules and Significance of Ferroptosis Score in Cervical Cancer	JOURNAL OF ONCOLOGY	36349201
J	Ling, YY; Wang, WJ; Hao, L; Wu, XW; Liang, JH; Zhang, H; Mao, ZW; Tan, CP	Ling, Yu-Yi; Wang, Wen-Jin; Hao, Liang; Wu, Xiao-Wen; Liang, Jing-Hao; Zhang, Hang; Mao, Zong-Wan; Tan, Cai-Ping	Self-Amplifying Iridium(III) Photosensitizer for Ferroptosis-Mediated Immunotherapy Against Transferrin Receptor-Overexpressing Cancer	SMALL	36310137
J	Han, XQ; Chen, YX; Zhang, N; Huang, CY; He, GY; Li, T; Wei, MX; Song, Q; Mo, SW; Lv, YF	Han, Xueqiong; Chen, Yixuan; Zhang, Nan; Huang, Chengyu; He, Guangyao; Li, Ting; Wei, Mengxin; Song, Qiong; Mo, Shaowen; Lv, Yufeng	Single-cell mechanistic studies of radiation-mediated bystander effects	FRONTIERS IN IMMUNOLOGY	36389749
J	Liu, YL; Du, SY; Yuan, MY; He, X; Zhu, CY; Han, K; Zhu, YY; Yang, QW; Tong, RS	Liu, Yilong; Du, Suya; Yuan, Mengying; He, Xia; Zhu, Changyu; Han, Ke; Zhu, Yuyan; Yang, Qianwen; Tong, Rongsheng	Identification of a novel ferroptosis-related gene signature associated with prognosis, the immune landscape, and biomarkers for immunotherapy in ovarian cancer	FRONTIERS IN PHARMACOLOGY	36386203
J	Wang, S; Wang, H; Zhu, SX; Li, FY	Wang, Song; Wang, He; Zhu, Shaoxing; Li, Fangyin	Systematical analysis of ferroptosis regulators and identification of GCLM as a tumor promotor and immunological biomarker in bladder cancer	FRONTIERS IN ONCOLOGY	36353567
J	Xu, YF; Wang, C; Li, SF; Zhou, H; Feng, YG	Xu, Yifan; Wang, Chao; Li, Shifang; Zhou, Han; Feng, Yugong	Prognosis and immune response of a cuproptosis-related lncRNA signature in low grade glioma	FRONTIERS IN GENETICS	36338998
J	Huang, LL; Xie, TJ; Zhao, FQ; Feng, Y; Zhu, HH; Tang, L; Han, XH; Shi, YK	Huang, Liling; Xie, Tongji; Zhao, Fuqiang; Feng, Yu; Zhu, Haohua; Tang, Le; Han, Xiaohong; Shi, Yuankai	DLX2 Is a Potential Immune-Related Prognostic Indicator Associated with Remodeling of Tumor Microenvironment in Lung Squamous Cell Carcinoma: An Integrated Bioinformatical Analysis	DISEASE MARKERS	36317140
J	Gan, K; Zhang, KY; Li, Y; Zhao, XL; Li, HJ; Xu, C; Liu, SJ; Zhang, C; Han, DH; Wen, WH; Qin, WJ	Gan, Kai; Zhang, Keying; Li, Yu; Zhao, Xiaolong; Li, Hongji; Xu, Chao; Liu, Shaojie; Zhang, Chao; Han, Donghui; Wen, Weihong; Qin, Weijun	Establishment and validation of a polygene prognostic model for clear cell renal cell carcinoma	FRONTIERS IN GENETICS	36338999
J	Zhu, K; Lang, ZC; Zhan, YT; Tao, QQ; Yu, ZJ; Chen, LL; Fan, CC; Jin, Y; Yu, K; Zhu, BH; Gao, YX; Wang, CC; Jiang, SF; Shi, YF	Zhu, Kai; Lang, Zhichao; Zhan, Yating; Tao, Qiqi; Yu, Zhijie; Chen, Lili; Fan, Congcong; Jin, Yan; Yu, Kang; Zhu, Bihan; Gao, Yuxiang; Wang, Chengchi; Jiang, Songfu; Shi, Yifen	A novel 10-gene ferroptosis-related prognostic signature in acute myeloid leukemia	FRONTIERS IN ONCOLOGY	36338716
J	Zhong, JA; Wang, Z; Hounye, AH; Liu, J; Zhang, JL; Qi, M	Zhong, Jia'nan; Wang, Zheng; Hounye, Alphonse Houssou; Liu, Jing; Zhang, Jianglin; Qi, Min	A novel pyroptosis-related LncRNA signature predicts prognosis and indicates tumor immune microenvironment in skin cutaneous melanoma	LIFE SCIENCES	35940218
J	Deng, HC; Lin, YJ; Gan, F; Li, BB; Mou, ZS; Qin, XA; He, XY; Meng, YC	Deng, Huachu; Lin, Yongjian; Gan, Fu; Li, Baibei; Mou, Zhenshan; Qin, Xingan; He, Xiaoyu; Meng, Yunchao	Prognostic Model and Immune Infiltration of Ferroptosis Subcluster-Related Modular Genes in Gastric Cancer	JOURNAL OF ONCOLOGY	36276279
J	Wang, SX; Chen, L; Liu, WQ	Wang, Shunxi; Chen, Long; Liu, Wanqian	Matrix stiffness-dependent STEAP3 coordinated with PD-L2 identify tumor responding to sorafenib treatment in hepatocellular carcinoma	CANCER CELL INTERNATIONAL	36229881
J	Wang, X; Xu, B; Du, J; Xia, J; Lei, GJ; Zhou, CT; Hu, JY; Zhang, YH; Chen, SF; Shao, FC; Yang, JY; Li, YC	Wang, Xu; Xu, Bing; Du, Jing; Xia, Jun; Lei, Guojie; Zhou, Chaoting; Hu, Jiayu; Zhang, Yinhao; Chen, Sufeng; Shao, Fangchun; Yang, Jiyun; Li, Yanchun	Characterization of pyruvate metabolism and citric acid cycle patterns predicts response to immunotherapeutic and ferroptosis in gastric cancer	CANCER CELL INTERNATIONAL	36229828
J	Zhang, Y; Ren, H; Zhang, CT; Li, HH; Guo, QZ; Xu, HT; Cui, LA	Zhang, Ying; Ren, He; Zhang, Chunting; Li, Haihua; Guo, Qingzhi; Xu, Haitao; Cui, Lina	Development and validation of four ferroptosis-related gene signatures and their correlations with immune implication in hepatocellular carcinoma	FRONTIERS IN IMMUNOLOGY	36304446
J	Jiang, RY; He, SH; Gong, HY; Wang, Y; Wei, W; Chen, J; Hu, JB; Ye, C; LiuHuang, S; Jin, SY; Wei, HF; Xu, W; Xiao, JR	Jiang, Runyi; He, Shaohui; Gong, Haiyi; Wang, Yao; Wei, Wei; Chen, Jun; Hu, Jinbo; Ye, Chen; LiuHuang, Shuchen; Jin, Saiying; Wei, Haifeng; Xu, Wei; Xiao, Jianru	Identification of ATG7 as a Regulator of Proferroptosis and Oxidative Stress in Osteosarcoma	OXIDATIVE MEDICINE AND CELLULAR LONGEVITY	36254233
J	Pan, BH; Li, Y; Xu, ZD; Miao, Y; Yin, H; Kong, YL; Zhang, XY; Liang, JH; Xia, Y; Wang, L; Li, JY; Wu, JZ; Xu, W	Pan, Bihui; Li, Yue; Xu, Zhangdi; Miao, Yi; Yin, Hua; Kong, Yilin; Zhang, Xinyu; Liang, Jinhua; Xia, Yi; Wang, Li; Li, Jianyong; Wu, Jiazhu; Xu, Wei	Identifying a novel ferroptosis-related prognostic score for predicting prognosis in chronic lymphocytic leukemia	FRONTIERS IN IMMUNOLOGY	36275721
J	Yin, HY; Lin, M; Liang, SY; Wei, MJ; Huang, CT; Qin, FF; Nong, JJ; Zeng, XC; Nong, CM; Qin, HJ	Yin, Haiying; Lin, Mei; Liang, Shaoying; Wei, Meijuan; Huang, Cuiting; Qin, Fengfei; Nong, Jiejin; Zeng, Xianchang; Nong, Caimei; Qin, Houji	Ferroptosis-related gene signature predicts prognosis in kidney renal papillary cell carcinoma	FRONTIERS IN ONCOLOGY	36276091
J	Liang, YM; Su, SJ; Lun, ZX; Zhong, ZS; Yu, WF; He, GH; Wang, Q; Wang, J; Huang, SP	Liang, Yimin; Su, Shijie; Lun, Zhaoxia; Zhong, Zishao; Yu, Weifeng; He, Guihua; Wang, Qi; Wang, Jing; Huang, Suiping	Ferroptosis regulator SLC7A11 is a prognostic marker and correlated with PD-L1 and immune cell infiltration in liver hepatocellular carcinoma	FRONTIERS IN MOLECULAR BIOSCIENCES	36267158
J	Ye, CY; Lu, YR; Yuan, ZJ; Mi, M; Qi, LA; Yuan, Y; Weng, SS	Ye, Chenyang; Lu, Yier; Yuan, Zhijun; Mi, Mi; Qi, Lina; Yuan, Ying; Weng, Shanshan	Ferroptosis regulator FANCD2 is associated with immune infiltration and predicts worse prognosis in lung adenocarcinoma	FRONTIERS IN GENETICS	36267413
J	Chen, EB; Yi, J; Jiang, J; Zou, ZL; Mo, YQ; Ren, QQ; Lin, ZW; Lu, Y; Zhang, J; Liu, JK	Chen, Erbao; Yi, Jing; Jiang, Jing; Zou, Zhilin; Mo, Yuqian; Ren, Qingqi; Lin, Zewei; Lu, Yi; Zhang, Jian; Liu, Jikui	Identification and validation of a fatty acid metabolism-related lncRNA signature as a predictor for prognosis and immunotherapy in patients with liver cancer	BMC CANCER	36195833
J	Zhao, CB; Zhang, ZL; Tao, J	Zhao, Chuanbing; Zhang, Zhengle; Tao, Jing	A Novel Ferroptosis-Related Signature for Prediction of Prognosis, Immune Profiles and Drug Sensitivity in Hepatocellular Carcinoma Patients	CURRENT ONCOLOGY	36290827
J	Kavvadas, E	Kavvadas, Efstathios	C3d(g), iron nanoparticles, hemin and cytochrome c may induce oxidative cytotoxicity in tumors and reduce tumor-associated myeloid cells-mediated immunosuppression	MEDICAL HYPOTHESES
J	Su, J; Li, Y; Liu, Q; Peng, G; Qin, CY; Li, Y	Su, Jun; Li, Yue; Liu, Qing; Peng, Gang; Qin, Chaoying; Li, Yang	Identification of SSBP1 as a ferroptosis-related biomarker of glioblastoma based on a novel mitochondria-related gene risk model and in vitro experiments	JOURNAL OF TRANSLATIONAL MEDICINE	36180956
J	Liu, AB; Li, YY; Shen, L; Li, N; Shen, LF; Li, ZZ	Liu, Aibin; Li, Yanyan; Shen, Lin; Li, Na; Shen, Liangfang; Li, Zhanzhan	Pan-cancer analysis of a novel indicator of necroptosis with its application in human cancer	AGING-US	36170029
J	Hu, K; Zhang, XF; Zhou, L; Li, JN	Hu, Kuan; Zhang, Xiaofang; Zhou, Lei; Li, Juanni	Downregulated PRNP Facilitates Cell Proliferation and Invasion and Has Effect on the Immune Regulation in Ovarian Cancer	JOURNAL OF IMMUNOLOGY RESEARCH	36213323
J	Yang, ZH; Song, YS; Li, Y; Mao, YM; Du, GB; Tan, BX; Zhang, HP	Yang, Zhihao; Song, Yaoshu; Li, Ya; Mao, Yiming; Du, Guobo; Tan, Bangxian; Zhang, Hongpan	Integrative analyses of prognosis, tumor immunity, and ceRNA network of the ferroptosis-associated gene FANCD2 in hepatocellular carcinoma	FRONTIERS IN GENETICS	36246623
J	Guo, S; Chen, JR; Yi, XL; Lu, ZF; Guo, WA	Guo, Sen; Chen, Jianru; Yi, Xiuli; Lu, Zifan; Guo, Weinan	Identification and validation of ferroptosis-related lncRNA signature as a prognostic model for skin cutaneous melanoma	FRONTIERS IN IMMUNOLOGY	36248853
J	Liu, JY; Yao, J; Liu, JJ; He, T; Wang, FJ; Xie, TY; Cui, JX; Yang, XD	Liu, Jun-Yan; Yao, Jing; Liu, Jia-Jia; He, Tao; Wang, Fang-Jie; Xie, Tian-Yu; Cui, Jian-Xin; Yang, Xiao-Dong	LASTR is a novel prognostic biomarker and predicts response to cancer immunotherapy in gastric cancer	FRONTIERS IN ONCOLOGY	36249015
J	Kim, KS; Choi, B; Choi, H; Ko, MJ; Kim, DH; Kim, DH	Kim, Kwang-Soo; Choi, Bongseo; Choi, Hyunjun; Ko, Min Jun; Kim, Dong-Hwan; Kim, Dong-Hyun	Enhanced natural killer cell anti-tumor activity with nanoparticles mediated ferroptosis and potential therapeutic application in prostate cancer	JOURNAL OF NANOBIOTECHNOLOGY	36175895
J	Qin, Y; Zhang, D; Zhang, H; Hou, L; Wang, Z; Yang, L; Zhang, MK; Zhao, G; Yao, Q; Ling, R; Zhang, JL	Qin, Yuan; Zhang, Dai; Zhang, Huan; Hou, Lan; Wang, Zhe; Yang, Liu; Zhang, Mingkun; Zhao, Ge; Yao, Qing; Ling, Rui; Zhang, Juliang	Construction of a ferroptosis-related five-lncRNA signature for predicting prognosis and immune response in thyroid carcinoma	CANCER CELL INTERNATIONAL	36175889
J	Yang, XP; Yu, Y; Wang, ZR; Wu, PF; Su, XL; Wu, ZP; Gan, JX; Zhang, DK	Yang, Xiaoping; Yu, Yi; Wang, Zirui; Wu, Pingfan; Su, Xiaolu; Wu, Zhiping; Gan, Jianxin; Zhang, Dekui	NOX4 has the potential to be a biomarker associated with colon cancer ferroptosis and immune infiltration based on bioinformatics analysis	FRONTIERS IN ONCOLOGY	36249057
J	Zhao, CB; Zhang, ZL; Jing, T	Zhao, Chuanbing; Zhang, Zhengle; Jing, Tao	A novel signature of combing cuproptosis- with ferroptosis-related genes for prediction of prognosis, immunologic therapy responses and drug sensitivity in hepatocellular carcinoma	FRONTIERS IN ONCOLOGY	36249031
J	Feng, SS; Liang, XS; Li, J; Wang, ZY; Zhang, H; Dai, ZY; Luo, P; Liu, ZQ; Zhang, J; Xiao, XX; Cheng, Q	Feng, Songshan; Liang, Xisong; Li, Jing; Wang, Zeyu; Zhang, Hao; Dai, Ziyu; Luo, Peng; Liu, Zaoqu; Zhang, Jian; Xiao, Xiaoxiong; Cheng, Quan	Immunogenic cell death related risk model to delineate ferroptosis pathway and predict immunotherapy response of patients with GBM	FRONTIERS IN IMMUNOLOGY	36248827
J	Gou, QH; Liu, ZJ; Xie, YX; Deng, YL; Ma, J; Li, JP; Zheng, H	Gou, Qiheng; Liu, Zijian; Xie, Yuxin; Deng, Yulan; Ma, Ji; Li, Jiangping; Zheng, Hong	Systematic evaluation of tumor microenvironment and construction of a machine learning model to predict prognosis and immunotherapy efficacy in triple-negative breast cancer based on data mining and sequencing validation	FRONTIERS IN PHARMACOLOGY	36225561
J	Stejerean-Todoran, I; Zimmermann, K; Gibhardt, CS; Vultur, A; Ickes, C; Shannan, B; del Rio, ZB; Wolling, A; Cappello, S; Sung, HM; Shumanska, M; Zhang, X; Nanadikar, M; Latif, MU; Wittek, A; Lange, F; Waters, A; Brafford, P; Wilting, J; Urlaub, H; Katschinski, DM; Rehling, P; Lenz, C; Jakobs, S; Ellenrieder, V; Roesch, A; Schon, MP; Herlyn, M; Stanisz, H; Bogeski, I	Stejerean-Todoran, Ioana; Zimmermann, Katharina; Gibhardt, Christine S.; Vultur, Adina; Ickes, Christian; Shannan, Batool; del Rio, Zurine Bonilla; Wolling, Anna; Cappello, Sabrina; Sung, Hsu-Min; Shumanska, Magdalena; Zhang, Xin; Nanadikar, Maithily; Latif, Muhammad U.; Wittek, Anna; Lange, Felix; Waters, Andrea; Brafford, Patricia; Wilting, Jorg; Urlaub, Henning; Katschinski, Dorthe M.; Rehling…	MCU controls melanoma progression through a redox-controlled phenotype switch	EMBO REPORTS	36156348
J	Deng, BA; Xiang, J; Liang, Z; Luo, LX	Deng, Biao; Xiang, Jing; Liang, Zhu; Luo, Lianxiang	Identification and validation of a ferroptosis-related gene to predict survival outcomes and the immune microenvironment in lung adenocarcinoma	CANCER CELL INTERNATIONAL	36153508
J	Mao, WJ; Cai, Y; Chen, DR; Jiang, GY; Xu, YR; Chen, R; Wang, FX; Wang, XH; Zheng, MF; Zhao, XY; Mei, J	Mao, Wenjun; Cai, Yun; Chen, Danrong; Jiang, Guanyu; Xu, Yongrui; Chen, Ruo; Wang, Fengxu; Wang, Xuehai; Zheng, Mingfeng; Zhao, Xinyuan; Mei, Jie	Statin shapes inflamed tumor microenvironment and enhances immune checkpoint blockade in non-small cell cancer	JCI INSIGHT	35943796
J	Kar, F; Hacioglu, C; Kacar, S	Kar, Fatih; Hacioglu, Ceyhan; Kacar, Sedat	The dual role of boron in vitro neurotoxication of glioblastoma cells via SEMA3F/NRP2 and ferroptosis signaling pathways	ENVIRONMENTAL TOXICOLOGY	36136913
J	Huang, L; Zhang, J; Gong, FH; Han, YH; Huang, X; Luo, WX; Cai, HA; Zhang, F	Huang, Liang; Zhang, Juan; Gong, Fanghua; Han, Yuhua; Huang, Xing; Luo, Wanxiang; Cai, Huaan; Zhang, Fan	Identification and validation of ferroptosis-related lncRNA signatures as a novel prognostic model for glioma	FRONTIERS IN GENETICS	36226186
J	Hu, DZ; Zhou, ZY; Wang, JY; Zhu, KG	Hu, Dongzhi; Zhou, Zhengyang; Wang, Junyi; Zhu, Kegan	Screening of ferroptosis-related genes with prognostic effect in colorectal cancer by bioinformatic analysis	FRONTIERS IN MOLECULAR BIOSCIENCES	36203871
J	Liu, HX; Li, L	Liu, Hongxuan; Li, Lei	Ferroptosis in Macrophage Impairment in Sepsis	APPLIED BIONICS AND BIOMECHANICS	36245931
J	Liu, C; Ruan, YQ; Qu, LH; Li, ZH; Xie, C; Pan, YQ; Li, HF; Li, DB	Liu, Chang; Ruan, Yan-Qin; Qu, Lai-Hao; Li, Zhen-Hua; Xie, Chao; Pan, Ya-Qiang; Li, Hao-Fei; Li, Ding-Biao	Prognostic Modeling of Lung Adenocarcinoma Based on Hypoxia and Ferroptosis-Related Genes	JOURNAL OF ONCOLOGY	36245988
J	Shi, M; Du, JN; Shi, JJ; Huang, YCX; Zhao, Y; Ma, L	Shi, Ming; Du, Jiangnan; Shi, Jingjing; Huang, Yunchuanxiang; Zhao, Yan; Ma, Lan	Ferroptosis-related gene ATG5 is a novel prognostic biomarker in nasopharyngeal carcinoma and head and neck squamous cell carcinoma	FRONTIERS IN BIOENGINEERING AND BIOTECHNOLOGY	36185455
J	Niu, R; Zhao, FC; Dong, ZF; Li, ZR; Li, SJ	Niu, Ren; Zhao, Fangchao; Dong, Zefang; Li, Zhirong; Li, Shujun	A stratification system of ferroptosis and iron-metabolism related LncRNAs guides the prediction of the survival of patients with esophageal squamous cell carcinoma	FRONTIERS IN ONCOLOGY	36185246
J	Zhu, ZP; Zhang, CJ; Qian, JQ; Feng, NH; Zhu, WJ; Wang, Y; Gong, YQ; Li, XS; Lin, J; Zhou, LQ	Zhu, Zhenpeng; Zhang, Cuijian; Qian, Jinqin; Feng, Ninghan; Zhu, Weijie; Wang, Yang; Gong, Yanqing; Li, Xuesong; Lin, Jian; Zhou, Liqun	Construction and validation of a ferroptosis-related long noncoding RNA signature in clear cell renal cell carcinoma	CANCER CELL INTERNATIONAL	36104748
J	Wang, HJ; Dai, YB; Wu, X; Hu, BW; Wang, Z; Yan, MB	Wang, Haojie; Dai, Yingbo; Wu, Xiang; Hu, Bowen; Wang, Zi; Yan, Minbo	Multiomics analysis of ferroptosis-related molecular subtypes in muscle-invasive bladder cancer immunotherapy	TRANSLATIONAL CANCER RESEARCH	36523302
J	Hao, XP; Zheng, ZY; Liu, HY; Zhang, Y; Kang, JW; Kong, XY; Rong, DW; Sun, GS; Sun, GQ; Liu, L; Yu, HB; Tang, WW; Wang, XH	Hao, Xiaopei; Zheng, Zhiying; Liu, Hanyuan; Zhang, Yao; Kang, Junwei; Kong, Xiangyi; Rong, Dawei; Sun, Guangshun; Sun, Guoqiang; Liu, Li; Yu, Haibo; Tang, Weiwei; Wang, Xuehao	Inhibition of APOC1 promotes the transformation of M2 into M1 macrophages via the ferroptosis pathway and enhances anti-PD1 immunotherapy in hepatocellular carcinoma based on single-cell RNA sequencing	REDOX BIOLOGY	36108528
J	Ren, XM; Liu, J; Wang, R; Liu, XL; Ma, XL; Lu, Z; Hu, ZB; Zheng, MZ; Ma, JA; Li, JQ	Ren, Xiaomin; Liu, Jing; Wang, Rui; Liu, Xinling; Ma, Xiaolin; Lu, Zhong; Hu, Zhenbo; Zheng, Mingzhu; Ma, Jingang; Li, Jiaqiu	Exploring the oncogenic roles of LINC00857 in pan-cancer	FRONTIERS IN PHARMACOLOGY	36160408
J	Yan, LJ; Chen, X; Bian, ZL; Gu, CY; Ji, HZ; Chen, LY; Xu, HF; Tang, QY	Yan, Lijun; Chen, Xi; Bian, Zhaolian; Gu, Chunyan; Ji, Hanzhen; Chen, Liyan; Xu, Haifeng; Tang, Qiyun	A ferroptosis associated gene signature for predicting prognosis and immune responses in patients with colorectal carcinoma	FRONTIERS IN GENETICS	36160009
J	Wang, Y; Chen, QJ; Song, HL; Zhang, YW; Chen, HY; Liu, PX; Sun, T; Jiang, C	Wang, Yu; Chen, Qinjun; Song, Haolin; Zhang, Yiwen; Chen, Hongyi; Liu, Peixin; Sun, Tao; Jiang, Chen	A Triple Therapeutic Strategy with Antiexosomal Iron Efflux for Enhanced Ferroptosis Therapy and Immunotherapy	SMALL	36071027
J	Liu, SJ; Zhao, X; Shui, SF; Wang, B; Cui, YX; Dong, SW; Yuwen, TR; Liu, GQ	Liu, Sijin; Zhao, Xi; Shui, Sufang; Wang, Biao; Cui, Yingxian; Dong, Suwei; Yuwen, Tairan; Liu, Guoquan	PDTAC: Targeted Photodegradation of GPX4 Triggers Ferroptosis and Potent Antitumor Immunity	JOURNAL OF MEDICINAL CHEMISTRY	36066386
J	Li, Y; Wang, RY; Deng, YJ; Wu, SH; Sun, XT; Mu, H	Li, Yang; Wang, Ru-yao; Deng, Yu-jiao; Wu, Shao-hua; Sun, Xinti; Mu, Hong	Molecular characteristics, clinical significance, and cancer immune interactions of cuproptosis and ferroptosis-associated genes in colorectal cancer	FRONTIERS IN ONCOLOGY	36132144
J	Du, XJ; Qi, ZR; Xu, JZ; Guo, MZ; Zhang, XX; Yu, ZJ; Cao, X; Xia, JL	Du, Xiaojing; Qi, Zhuoran; Xu, Jinzhi; Guo, Mengzhou; Zhang, Xingxing; Yu, Zhijie; Cao, Xin; Xia, Jinglin	Loss of GABARAPL1 confers ferroptosis resistance to cancer stem-like cells in hepatocellular carcinoma	MOLECULAR ONCOLOGY	36062307
J	Liu, ZJ; He, JL; Hu, XL	Liu, Zijian; He, Jinlan; Hu, Xiaolin	Ferroptosis regulators related scoring system by Gaussian finite mixture model to predict prognosis and immunotherapy efficacy in nasopharyngeal carcinoma	FRONTIERS IN GENETICS	36118882
J	Li, YY; Li, TF; Zhai, DY; Xie, CB; Kuang, XY; Lin, Y; Shao, N	Li, Yuying; Li, Tianfu; Zhai, Duanyang; Xie, Chuanbo; Kuang, Xiaying; Lin, Ying; Shao, Nan	Quantification of ferroptosis pathway status revealed heterogeneity in breast cancer patients with distinct immune microenvironment	FRONTIERS IN ONCOLOGY	36119477
J	Xing, XW; Jin, X	Xing, Xuewei; Jin, Xuan	A Model for Predicting the Immune Microenvironment and Prognosis of Patients with Endometrial Cancer Based on Ferroptosis-Associated Genes	JOURNAL OF BIOLOGICAL REGULATORS AND HOMEOSTATIC AGENTS
J	Yu, Y; Huang, ZS; Chen, Q; Zhang, ZC; Jiang, HJ; Gu, R; Ding, YT; Hu, YQ	Yu, Yue; Huang, Zhusheng; Chen, Qian; Zhang, Zhicheng; Jiang, Haojie; Gu, Rong; Ding, Yitao; Hu, Yiqiao	Iron-based nanoscale coordination polymers synergistically induce immunogenic ferroptosis by blocking dihydrofolate reductase for cancer immunotherapy	BIOMATERIALS	36038420
J	Zhang, X; Ding, CR; Zhao, ZG	Zhang, Xin; Ding, Changrui; Zhao, Zigang	Exploring a 7-gene prognostic model based on ferroptosis for efficiently guiding immunotherapy in melanoma patients	ADVANCES IN MEDICAL SCIENCES	36155341
J	Xu, X; Zhou, N; Lan, HW; Yang, FF; Dong, BW; Zhang, XC	Xu, Xiao; Zhou, Na; Lan, Hongwei; Yang, Fangfang; Dong, Bowen; Zhang, Xiaochun	The Ferroptosis Molecular Subtype Reveals Characteristics of the Tumor Microenvironment, Immunotherapeutic Response, and Prognosis in Gastric Cancer	INTERNATIONAL JOURNAL OF MOLECULAR SCIENCES	36077165
J	Wang, YT; Shao, WC; Feng, YQ; Tang, JZ; Wang, QC; Zhang, D; Huang, HX; Jiang, MJ	Wang, Yutong; Shao, Wenchuan; Feng, Yeqi; Tang, Junzhe; Wang, Qinchun; Zhang, Dong; Huang, Huaxing; Jiang, Minjun	Prognostic value and potential biological functions of ferroptosis-related gene signature in bladder cancer	ONCOLOGY LETTERS	35949618
J	Han, ZJ; Wang, H; Liu, YF; Xing, XL	Han, Zhijun; Wang, Hao; Liu, Yafei; Xing, Xiao-Liang	Establishment of a prognostic ferroptosis- and immune-related long noncoding RNAs profile in kidney renal clear cell carcinoma	FRONTIERS IN GENETICS	36110203
J	Liu, JC; Cui, JY; Zhao, SY; Wu, M; Wang, JW; Zhang, YG; Jin, B; Wang, JY	Liu, Jingchao; Cui, Jingyi; Zhao, Shuangyi; Wu, Meng; Wang, Jiawen; Zhang, Yaoguang; Jin, Bin; Wang, Jianye	Ferroptosis-Related Long Noncoding RNAs Have Excellent Predictive Ability for Multiomic Characteristics of Bladder Cancer	OXIDATIVE MEDICINE AND CELLULAR LONGEVITY	36071865
J	Liu, T; Yuan, ZH; Wang, H; Wang, JJ; Xue, LX	Liu, Tong; Yuan, Zhuhui; Wang, Hao; Wang, Junjie; Xue, Lixiang	Peroxisome-related genes in hepatocellular carcinoma correlated with tumor metabolism and overall survival	CLINICS AND RESEARCH IN HEPATOLOGY AND GASTROENTEROLOGY	34798303
J	Zou, JW; Li, ZH; Xie, JH; Wu, ZY; Huang, YJ; Xie, H; Xu, HQ; Huang, Y; Zhou, HL	Zou, Junwei; Li, Zhenhan; Xie, Jiaheng; Wu, Zhaoying; Huang, Yujin; Xie, Hao; Xu, Huiqiu; Huang, Yong; Zhou, Hailang	Methylation Drives SLC2A1 Transcription and Ferroptosis Process Decreasing Autophagy Pressure in Colon Cancer	JOURNAL OF ONCOLOGY	36065306
J	Liu, LF; Jin, H; Dong, MY; Tian, JW; Li, HS; Liu, QT; Chen, YB; Zou, ZZ	Liu, Lingfeng; Jin, Huan; Dong, Mengyuan; Tian, Jingwen; Li, Hongsheng; Liu, Quentin; Chen, Yibing; Zou, Zhengzhi	Identification of ferroptosis-related signature with potential implications in prognosis and immunotherapy of renal cell carcinoma	APOPTOSIS	36028785
J	Zhao, RH; Li, ZF; Huang, YR; Xiong, C; Zhang, C; Liang, H; Xu, JT; Luo, XJ	Zhao, Runhan; Li, Zefang; Huang, Yanran; Xiong, Chuang; Zhang, Chao; Liang, Hao; Xu, Jingtao; Luo, Xiaoji	A Novel Ferroptosis-Related Gene Signature for Prognosis Prediction in Ewing Sarcoma	ANALYTICAL CELLULAR PATHOLOGY	36050939
J	Wang, ZM; Dong, JH; Tian, WX; Qiao, S; Wang, HM	Wang, Zhenming; Dong, Junhong; Tian, Wenxiu; Qiao, Sen; Wang, Hongmei	Role of TRPV1 ion channel in cervical squamous cell carcinoma genesis	FRONTIERS IN MOLECULAR BIOSCIENCES	36072430
J	Li, SN; Li, FJ; Liu, XY; Zhu, XX; Gao, WL; Shen, XK	Li, Shinan; Li, Fujie; Liu, Xinying; Zhu, Xiaoxu; Gao, Wanlin; Shen, Xiaokun	TLR2 agonist promotes myeloid-derived suppressor cell polarization via Runx1 in hepatocellular carcinoma	INTERNATIONAL IMMUNOPHARMACOLOGY	35998504
J	Liu, Y; Quan, XB; Li, J; Huo, JW; Li, X; Zhao, ZP; Li, SM; Wan, J; Li, J; Liu, S; Wang, T; Zhang, X; Guan, B; Wen, R; Zhao, ZW; Wang, CR; Bai, CL	Liu, Yang; Quan, Xuebo; Li, Jie; Huo, Jiawei; Li, Xing; Zhao, Zhongpu; Li, Shumu; Wan, Jing; Li, Jiao; Liu, Shuai; Wang, Tao; Zhang, Xing; Guan, Bo; Wen, Rui; Zhao, Zhenwen; Wang, Chunru; Bai, Chunli	Liposomes embedded with PEGylated iron oxide nanoparticles enable ferroptosis and combination therapy in cancer	NATIONAL SCIENCE REVIEW	36684514
J	Lian, J; Zhang, CY; Lu, HB	Lian, Jie; Zhang, Chaoyu; Lu, Haibo	A Ferroptosis-Related LncRNA Signature Associated with Prognosis, Tumor Immune Environment, and Genome Instability in Hepatocellular Carcinoma	COMPUTATIONAL AND MATHEMATICAL METHODS IN MEDICINE	36035299
J	Tong, L; Yin, ZF; Peng, L; Li, YT; Liu, R; Cai, JR; Kang, L	Tong, Liang; Yin, Zhao-fa; Peng, Liang; Li, Yu-ting; Liu, Rong; Cai, Jia-rong; Kang, Le	A Ferroptosis-Related Gene Signature for Predicting Survival and Immunotherapy Effect in Renal Cancer	COMPUTATIONAL AND MATHEMATICAL METHODS IN MEDICINE	36035304
J	Fan, X; Xie, F; Zhang, LL; Tong, C; Zhang, ZY	Fan, Xin; Xie, Fei; Zhang, Lingling; Tong, Chang; Zhang, Zhiyuan	Identification of immune-related ferroptosis prognostic marker and in-depth bioinformatics exploration of multi-omics mechanisms in thyroid cancer	FRONTIERS IN MOLECULAR BIOSCIENCES	36060256
J	Zhu, T; Xiao, ZY; Yuan, HY; Tian, H; Chen, TY; Chen, Q; Chen, MK; Yang, JK; Zhou, QZ; Guo, WB; Xue, KY; Xia, M; Bao, JM; Yang, C; Duan, HF; Wang, HY; Huang, ZP; Liu, CD; Zhou, JH	Zhu, Ting; Xiao, Zhuoyu; Yuan, Haoyu; Tian, Hu; Chen, Taoyi; Chen, Qi; Chen, Mingkun; Yang, Jiankun; Zhou, Qizhao; Guo, Wenbin; Xue, Kangyi; Xia, Ming; Bao, Jiming; Yang, Cheng; Duan, Haifeng; Wang, Hongyi; Huang, Zhipeng; Liu, Cundong; Zhou, Junhao	ACO1 and IREB2 downregulation confer poor prognosis and correlate with autophagy-related ferroptosis and immune infiltration in KIRC	FRONTIERS IN ONCOLOGY	36059676
J	Li, HR; Xu, B; Du, J; Wu, YY; Shao, FC; Gao, Y; Zhang, P; Zhou, JY; Tong, XM; Wang, Y; Li, YC	Li, Haoran; Xu, Bing; Du, Jing; Wu, Yunyi; Shao, Fangchun; Gao, Yan; Zhang, Ping; Zhou, Junyu; Tong, Xiangmin; Wang, Ying; Li, Yanchun	Autophagy-related prognostic signature characterizes tumor microenvironment and predicts response to ferroptosis in gastric cancer	FRONTIERS IN ONCOLOGY	36052243
J	Cheng, TY; Wu, YY; Liu, ZY; Yu, Y; Sun, SX; Guo, M; Sun, BQ; Huang, C	Cheng, Tianyi; Wu, Yingyi; Liu, Zhiyu; Yu, Yi; Sun, Shixue; Guo, Min; Sun, Baoqing; Huang, Chen	CDKN2A-mediated molecular subtypes characterize the hallmarks of tumor microenvironment and guide precision medicine in triple-negative breast cancer	FRONTIERS IN IMMUNOLOGY	36052076
J	Janssens, GE; Houtkooper, RH; Hoeks, J	Janssens, Georges E.; Houtkooper, Riekelt H.; Hoeks, Joris	Clinical outcomes and potential therapies prediction of subgroups based on a ferroptosis-related long non-coding RNA signature for gastric cancer	AGING-US
J	Geng, HG; Qian, RL; Zhang, LM; Yang, C; Xia, X; Wang, C; Zhao, G; Zhang, ZZ; Zhu, CC	Geng, Haigang; Qian, Ruolan; Zhang, Linmeng; Yang, Chen; Xia, Xiang; Wang, Cun; Zhao, Gang; Zhang, Zizhen; Zhu, Chunchao	Clinical outcomes and potential therapies prediction of subgroups based on a ferroptosis-related long non-coding RNA signature for gastric cancer	AGING-US	35969182
J	Yin, Z; Li, F; Zhou, QJ; Zhu, JF; Liu, Z; Huang, J; Shen, HJ; Ou, RM; Zhu, YM; Zhang, Q; Liu, S	Yin, Zhao; Li, Fang; Zhou, Qinjun; Zhu, Jianfang; Liu, Zhi; Huang, Jing; Shen, Huijuan; Ou, Ruiming; Zhu, Yangmin; Zhang, Qing; Liu, Shuang	A ferroptosis-related gene signature and immune infiltration patterns predict the overall survival in acute myeloid leukemia patients	FRONTIERS IN MOLECULAR BIOSCIENCES	36046602
J	Bao, JH; Lu, WC; Duan, H; Ye, YQ; Li, JB; Liao, WT; Li, YC; Sun, YP	Bao, Jia-hao; Lu, Wei-cheng; Duan, Hao; Ye, Ya-qi; Li, Jiang-bo; Liao, Wen-ting; Li, Yong-chun; Sun, Yang-peng	Identification of a novel cuproptosis-related gene signature and integrative analyses in patients with lower-grade gliomas	FRONTIERS IN IMMUNOLOGY	36045691
J	Yao, L; Li, JN; Zhang, XF; Zhou, L; Hu, K	Yao, Lei; Li, Juanni; Zhang, Xiaofang; Zhou, Lei; Hu, Kuan	Downregulated ferroptosis-related gene SQLE facilitates temozolomide chemoresistance, and invasion and affects immune regulation in glioblastoma	CNS NEUROSCIENCE & THERAPEUTICS	35962621
J	Xia, WZ; Zeng, C; Zheng, ZH; Huang, CW; Zhou, Y; Bai, L	Xia, Wuzheng; Zeng, Cong; Zheng, Zehao; Huang, Chunwang; Zhou, Yu; Bai, Lan	Development and Validation of a Novel Mitochondrion and Ferroptosis-Related Long Non-Coding RNA Prognostic Signature in Hepatocellular Carcinoma	FRONTIERS IN CELL AND DEVELOPMENTAL BIOLOGY	36036006
J	Wang, N; Gu, YT; Li, L; Chi, JR; Liu, XW; Xiong, YY; Jiang, S; Zhang, WD; Zhong, CC	Wang, Nan; Gu, Yuanting; Li, Lin; Chi, Jiangrui; Liu, Xinwei; Xiong, Youyi; Jiang, Shan; Zhang, Wudi; Zhong, Chaochao	Identification of novel prognostic risk signature of breast cancer based on ferroptosis-related genes	SCIENTIFIC REPORTS	35962042
J	Xu, LJ	Xu, Lijun	Crosstalk of three novel types of programmed cell death defines distinct microenvironment characterization and pharmacogenomic landscape in breast cancer	FRONTIERS IN IMMUNOLOGY	36032140
J	Liu, LC; Lai, YX; Zhan, ZD; Fu, QX; Jiang, YL	Liu, Lichun; Lai, Yongxing; Zhan, Zhidong; Fu, Qingxian; Jiang, Yuelian	Identification of Ferroptosis-Related Molecular Clusters and Immune Characterization in Autism Spectrum Disorder	FRONTIERS IN GENETICS	36035135
J	Zheng, ZY; Hong, XY; Huang, XX; Jiang, XD; Jiang, H; Huang, YY; Wu, W; Xue, Y; Lin, DH	Zheng, Zhiyuan; Hong, Xiaoying; Huang, Xiaoxue; Jiang, Xiandong; Jiang, He; Huang, Yingying; Wu, Wei; Xue, Yan; Lin, Donghong	Comprehensive analysis of ferroptosis-related gene signatures as a potential therapeutic target for acute myeloid leukemia: A bioinformatics analysis and experimental verification	FRONTIERS IN ONCOLOGY	36033479
J	Li, LG; Peng, XC; Yu, TT; Xu, HZ; Han, N; Yang, XX; Li, QR; Hu, J; Liu, B; Yang, ZY; Xu, X; Chen, X; Wang, MF; Li, TF	Li, Liu-Gen; Peng, Xing-Chun; Yu, Ting-Ting; Xu, Hua-Zhen; Han, Ning; Yang, Xiao-Xin; Li, Qi-Rui; Hu, Jun; Liu, Bin; Yang, Zi-Yi; Xu, Xiang; Chen, Xiao; Wang, Mei-Fang; Li, Tong-Fei	Dihydroartemisinin remodels macrophage into an M1 phenotype via ferroptosis-mediated DNA damage	FRONTIERS IN PHARMACOLOGY	36034842
J	Xie, HJ; Shi, MQ; Liu, YF; Cheng, CH; Song, LN; Ding, ZH; Jin, HZ; Cui, XH; Wang, Y; Yao, DF; Wang, P; Yao, M; Zhang, HJ	Xie, Hongjun; Shi, Muqi; Liu, Yifei; Cheng, Changhong; Song, Lining; Ding, Zihan; Jin, Huanzhi; Cui, Xiaohong; Wang, Yan; Yao, Dengfu; Wang, Peng; Yao, Min; Zhang, Haijian	Identification of m6A-and ferroptosis-related lncRNA signature for predicting immune efficacy in hepatocellular carcinoma	FRONTIERS IN IMMUNOLOGY	36032107
J	Chin, YC; Yang, LX; Hsu, FT; Hsu, CW; Chang, TW; Chen, HY; Chen, LYC; Chia, ZC; Hung, CH; Su, WC; Chiu, YC; Huang, CC; Liao, MY	Chin, Yu-Cheng; Yang, Li-Xing; Hsu, Fei-Ting; Hsu, Che-Wei; Chang, Te-Wei; Chen, Hsi-Ying; Chen, Linda Yen-Chien; Chia, Zi Chun; Hung, Chun-Hua; Su, Wu-Chou; Chiu, Yi-Chun; Huang, Chih-Chia; Liao, Mei-Yi	Iron oxide@chlorophyll clustered nanoparticles eliminate bladder cancer by photodynamic immunotherapy-initiated ferroptosis and immunostimulation	JOURNAL OF NANOBIOTECHNOLOGY	35953837
J	Wang, YL; Fan, JQ; Chen, T; Xu, LL; Liu, PY; Xiao, LJ; Wu, T; Zhou, QC; Zheng, QY; Liu, CX; Chan, FL; Wu, DL	Wang, Yuliang; Fan, Jiaqi; Chen, Tao; Xu, Lele; Liu, Pengyu; Xiao, Lijia; Wu, Tao; Zhou, Qingchun; Zheng, Qingyou; Liu, Chunxiao; Chan, Franky Leung; Wu, Dinglan	A novel ferroptosis-related gene prognostic index for prognosis and response to immunotherapy in patients with prostate cancer	FRONTIERS IN ENDOCRINOLOGY	36034466
J	Wang, YY; Lu, GF; Xue, XY; Xie, M; Wang, ZY; Ma, ZQ; Feng, YT; Shao, CJ; Duan, HT; Pan, MH; Ding, P; Li, XF; Han, J; Yan, XL	Wang, Yuanyong; Lu, Guofang; Xue, Xinying; Xie, Mei; Wang, Zhaoyang; Ma, Zhiqiang; Feng, Yingtong; Shao, Changjian; Duan, Hongtao; Pan, Minghong; Ding, Peng; Li, Xiaofei; Han, Jing; Yan, Xiaolong	Characterization and validation of a ferroptosis-related LncRNA signature as a novel prognostic model for lung adenocarcinoma in tumor microenvironment	FRONTIERS IN IMMUNOLOGY	36016939
J	Liu, F; Tang, LD; Li, Q; Chen, LH; Pan, YY; Yin, Z; He, JJ; Tian, JZ	Liu, Fei; Tang, Lindong; Li, Qing; Chen, Leihui; Pan, Yuyue; Yin, Zhao; He, Jingjun; Tian, Junzhang	Single-cell transcriptomics uncover the key ferroptosis regulators contribute to cancer progression in head and neck squamous cell carcinoma	FRONTIERS IN MOLECULAR BIOSCIENCES	36003082
J	He, JJ; Liu, D; Liu, M; Tang, R; Zhang, DQ	He, Jiajun; Liu, Dong; Liu, Mei; Tang, Rong; Zhang, Dongqing	Characterizing the role of SLC3A2 in the molecular landscape and immune microenvironment across human tumors	FRONTIERS IN MOLECULAR BIOSCIENCES	35992269
J	Wang, YZ; Xu, YF; Zhang, Y	Wang, Yuzhi; Xu, Yunfei; Zhang, Yi	A novel ferroptosis-related long noncoding RNA signature for relapse free survival prediction in patients with breast cancer	MEDICINE	35945765
J	Song, Q; Zhou, R; Shu, FP; Fu, W	Song, Qiang; Zhou, Rui; Shu, Fangpeng; Fu, Wen	Cuproptosis scoring system to predict the clinical outcome and immune response in bladder cancer	FRONTIERS IN IMMUNOLOGY	35990642
J	Chen, YT; Zhao, SQ; Kang, YH; Zhang, YL; Chang, X	Chen, Yutong; Zhao, Siqiao; Kang, Yihan; Zhang, Yuelin; Chang, Xu	Identification of immune infiltration landscape on prognosis and therapy of the ferroptosis-related genes signature in breast cancer	BIOCHIMICA ET BIOPHYSICA ACTA-MOLECULAR CELL RESEARCH	35901969
J	He, ZX; Zhou, ZY; Wang, FR; Gai, L; Huang, YQ; Zhong, X; Li, J; Zuo, L; Zhang, NN; Ni, SJ	He, Zhixian; Zhou, Zuoyuan; Wang, Feiran; Gai, Ling; Huang, Yeqing; Zhong, Xiang; Li, Jing; Zuo, Ling; Zhang, Nannan; Ni, Sujie	Comprehensive analysis of the relationship between the ferroptosis and tumor-infiltrating immune cells, mutation, and immunotherapy in breast cancer	ANNALS OF TRANSLATIONAL MEDICINE	36035010
J	Liu, L; Matsumoto, M; Matsui-Watanabe, M; Ochiai, K; Callens, BKK; Nguyen, LC; Kozuki, Y; Tanaka, M; Nishizawa, H; Igarashi, K	Liu, Liang; Matsumoto, Mitsuyo; Matsui-Watanabe, Miki; Ochiai, Kyoko; Callens, Bert K. K.; Nguyen, Long Chi; Kozuki, Yushi; Tanaka, Miho; Nishizawa, Hironari; Igarashi, Kazuhiko	BACH1 Expression Is Promoted by Tank Binding Kinase 1 (TBK1) in Pancreatic Cancer Cells to Increase Iron and Reduce the Expression of E-Cadherin	ANTIOXIDANTS	36009179
J	Song, L; Feng, D; Tan, JJ; Zhang, H	Song, Ling; Feng, Dou; Tan, Jiajie; Zhang, Hong	Novel ferroptosis-related gene signature as a potential prognostic tool for gastric cancer	EUROPEAN JOURNAL OF INFLAMMATION
J	Hu, XC; Li, RH; Wu, WJ; Fang, K; Zhu, ZA; Wang, YX; Zhou, LL; Chen, MY; Dong, CY; Shi, S	Hu, Xiaochun; Li, Ruihao; Wu, Wenjing; Fang, Kang; Zhu, Zhounan; Wang, Yixuan; Zhou, Lulu; Chen, Mengyao; Dong, Chunyan; Shi, Shuo	A Fe(III)-porphyrin-oxaliplatin(IV) nanoplatform for enhanced ferroptosis and combined therapy	JOURNAL OF CONTROLLED RELEASE	35716884
J	Xiang, ZP; Zhou, XG; Mranda, GM; Xue, Y; Wang, Y; Wei, T; Liu, JJ; Ding, YL	Xiang, Zhiping; Zhou, Xingguo; Mranda, Geofrey Mahiki; Xue, Ying; Wang, Yu; Wei, Tian; Liu, Junjian; Ding, Yinlu	Identification of the ferroptosis-related ceRNA network related to prognosis and tumor immunity for gastric cancer	AGING-US	35835721
J	Gao, XY; Zhao, JZ; Jia, LT; Zhang, QS	Gao, Xiaoyan; Zhao, Jiazheng; Jia, Litao; Zhang, Qiushi	Remarkable immune and clinical value of novel ferroptosis-related genes in glioma	SCIENTIFIC REPORTS	35896732
J	Wu, FX; Chen, HR; Liu, RQ; Suo, YK; Li, QQ; Zhang, YL; Liu, HG; Cheng, Z; Chang, YL	Wu, Fengxia; Chen, Haoran; Liu, Ruiqi; Suo, Yongkuan; Li, Qiqing; Zhang, Youlin; Liu, Hongguang; Cheng, Zhen; Chang, Yulei	Modulation of the Tumor Immune Microenvironment by Bi2Te3-Au/Pd-Based Theranostic Nanocatalysts Enables Efficient Cancer Therapy	ADVANCED HEALTHCARE MATERIALS	35848849
J	Lin, LB; Que, RY; Wang, J; Zhu, Y; Liu, XL; Xu, RZ	Lin, Liubing; Que, Renye; Wang, Jian; Zhu, Yi; Liu, Xiaolin; Xu, Rongzhong	Prognostic value of the ferroptosis-related gene SLC2A3 in gastric cancer and related immune mechanisms	FRONTIERS IN GENETICS	35957685
J	Wang, W; Pan, F; Lin, XR; Yuan, JK; Tao, CY; Wang, R	Wang, Wei; Pan, Fan; Lin, Xinrong; Yuan, Jiakai; Tao, Chunyu; Wang, Rui	Ferroptosis-Related Hub Genes in Hepatocellular Carcinoma: Prognostic Signature, Immune-Related, and Drug Resistance Analysis	FRONTIERS IN GENETICS	35938001
J	Wu, CX; Liu, F; Chen, HX; Liu, Q; Song, C; Cheng, K; Gao, ZY; Fan, C	Wu, Congxiao; Liu, Fei; Chen, Haixu; Liu, Qin; Song, Chao; Cheng, Kang; Gao, Zhiyong; Fan, Cheng	Identification of Ferroptosis-Related lncRNA Pairs for Predicting the Prognosis of Head and Neck Squamous Cell Carcinoma	JOURNAL OF ONCOLOGY	35909900
J	Lin, YJ; Gan, F; He, XY; Deng, HC; Li, Y	Lin, Yongjian; Gan, Fu; He, Xiaoyu; Deng, Huachu; Li, Yong	Identification of Ferroptosis-Associated Long Noncoding RNA Prognostic Model and Tumor Immune Microenvironment in Thyroid Cancer	JOURNAL OF IMMUNOLOGY RESEARCH	35915656
J	Zhu, JH; Zhao, YT; Wu, G; Zhang, XJ; Chen, QQ; Yang, B; Guo, XW; Ji, SJ; Gu, K	Zhu, Jiahao; Zhao, Yutian; Wu, Gang; Zhang, Xiaojun; Chen, Qingqing; Yang, Bo; Guo, Xinwei; Ji, Shengjun; Gu, Ke	Ferroptosis-Related lncRNA Signature Correlates with the Prognosis, Tumor Microenvironment, and Therapeutic Sensitivity of Esophageal Squamous Cell Carcinoma	OXIDATIVE MEDICINE AND CELLULAR LONGEVITY	35903713
J	Long, SC; Chen, YQ; Wang, Y; Yao, YB; Xiao, S; Fu, K	Long, Shichao; Chen, Yuqiao; Wang, Ya; Yao, Yuanbing; Xiao, Shuai; Fu, Kai	Identification of Ferroptosis-related molecular model and immune subtypes of hepatocellular carcinoma for individual therapy	CANCER MEDICINE	35841206
J	Hou, JY; Huang, Q; Fan, ZY; Sang, HY; Wu, S; Cheng, SF; Li, QP	Hou, Junyi; Huang, Qin; Fan, Zhengyang; Sang, Hongyang; Wu, Song; Cheng, Shaofeng; Li, Qianping	LncRNA OIP5-AS1 Knockdown Facilitated the Ferroptosis and Immune Evasion by Modulating the GPX4 in Oesophageal Carcinoma	COMPUTATIONAL AND MATHEMATICAL METHODS IN MEDICINE	35872956
J	Xu, SX; Liu, DZ; Chang, TH; Wen, XD; Ma, SF; Sun, GY; Wang, LB; Chen, SQ; Xu, Y; Zhang, HT	Xu, Shengxian; Liu, Dongze; Chang, Taihao; Wen, Xiaodong; Ma, Shenfei; Sun, Guangyu; Wang, Longbin; Chen, Shuaiqi; Xu, Yong; Zhang, Hongtuan	Cuproptosis-Associated lncRNA Establishes New Prognostic Profile and Predicts Immunotherapy Response in Clear Cell Renal Cell Carcinoma	FRONTIERS IN GENETICS	35910212
J	Liu, SZ; Zhang, QQ; Liu, WH; Huang, XH	Liu, Shouze; Zhang, Qianqian; Liu, Wenhua; Huang, Xianghua	Prediction of Prognosis in Patients With Endometrial Carcinoma and Immune Microenvironment Estimation Based on Ferroptosis-Related Genes	FRONTIERS IN MOLECULAR BIOSCIENCES	35911966
J	Oltean, T; Lippens, L; Lemeire, K; De Tender, C; Vuylsteke, M; Denys, H; Vandecasteele, K; Vandenabeele, P; Adjemian, S	Oltean, Teodora; Lippens, Lien; Lemeire, Kelly; De Tender, Caroline; Vuylsteke, Marnik; Denys, Hannelore; Vandecasteele, Katrien; Vandenabeele, Peter; Adjemian, Sandy	Association of Cell Death Markers With Tumor Immune Cell Infiltrates After Chemo-Radiation in Cervical Cancer	FRONTIERS IN ONCOLOGY	35903697
J	Xiao, J; Zheng, LY; Liu, JF	Xiao, Jun; Zheng, Lingyan; Liu, Jingfeng	Comprehensive Analysis of the Aberrance and Functional Significance of Ferroptosis in Gastric Cancer	FRONTIERS IN PHARMACOLOGY	35903347
J	Xu, WH; Tang, HJ; Anwaier, A; Liu, WR; Tian, X; Su, JQ; Wei, SY; Qu, YY; Zhang, HL; Ye, DW	Xu, Wenhao; Tang, Hai-Jia; Anwaier, Aihetaimujiang; Liu, Wangrui; Tian, Xi; Su, Jiaqi; Wei, Shiyin; Qu, Yuanyuan; Zhang, Hailiang; Ye, Dingwei	Immunogenomic Characteristics of Cell-Death-Associated Genes with Prognostic Implications in Bladder Cancer	FRONTIERS IN IMMUNOLOGY	35898507
J	Zhang, Z; Zeng, XY; Wu, YH; Liu, Y; Zhang, X; Song, ZW	Zhang, Zhen; Zeng, Xiangyang; Wu, Yinghua; Liu, Yang; Zhang, Xi; Song, Zewen	Cuproptosis-Related Risk Score Predicts Prognosis and Characterizes the Tumor Microenvironment in Hepatocellular Carcinoma	FRONTIERS IN IMMUNOLOGY	35898502
J	Qian, BH; Wu, K; Lou, XY; Li, KX; Wu, LP; Zhang, DH	Qian, Benheng; Wu, Kui; Lou, Xiaoying; Li, Kexin; Wu, Lianpin; Zhang, Donghong	Ferroptosis Associates With Diagnosis and Prognosis by Promoting Antitumor Immune Response in Melanoma	FRONTIERS IN CELL AND DEVELOPMENTAL BIOLOGY	35874826
J	Wang, Q; Chen, YK; Gao, W; Feng, H; Zhang, BY; Wang, HJ; Lu, HJ; Tan, Y; Dong, YY; Xu, MJ	Wang, Qi; Chen, Yaokun; Gao, Wen; Feng, Hui; Zhang, Biyuan; Wang, Haiji; Lu, Haijun; Tan, Ye; Dong, Yinying; Xu, Mingjin	Identification and Validation of a Four-Gene Ferroptosis Signature for Predicting Overall Survival of Lung Squamous Cell Carcinoma	FRONTIERS IN ONCOLOGY	35912252
J	Shi, YL; Liu, MB; Wu, HT; Han, Y; He, X	Shi, Yan-long; Liu, Ming-bo; Wu, Hong-ting; Han, Ye; He, Xuan	GLTP Is a Potential Prognostic Biomarker and Correlates with Immunotherapy Efficacy in Cervical Cancer	DISEASE MARKERS	35845139
J	Gui, CP; Li, JY; Fu, LM; Luo, CG; Zhang, C; Tang, YM; Zhang, LZ; Shu, GN; Wu, RP; Luo, JH	Gui, Cheng-Peng; Li, Jia-Ying; Fu, Liang-Min; Luo, Cheng-Gong; Zhang, Chi; Tang, Yi-Ming; Zhang, Li-zhen; Shu, Guan-nan; Wu, Rong-Pei; Luo, Jun-Hang	Identification of mRNA vaccines and conserved ferroptosis related immune landscape for individual precision treatment in bladder cancer	JOURNAL OF BIG DATA	35818395
J	Wu, ZH; Xu, ZS; Zhou, XQ; Li, HL; Zhao, L; Lv, YB; Guo, YY; Shen, GX; He, Y; Lei, P	Wu, Zhenghao; Xu, Zhuoshuo; Zhou, Xiaoqi; Li, Heli; Zhao, Liang; Lv, Yibing; Guo, Yanyan; Shen, Guanxin; He, Yong; Lei, Ping	sGRP78 enhances selective autophagy of monomeric TLR4 to regulate myeloid cell death	CELL DEATH & DISEASE	35798718
J	Ma, J; Chen, XQ; Xiang, ZL	Ma, Jie; Chen, Xue-Qin; Xiang, Zuo-Lin	Identification of a Prognostic Transcriptome Signature for Hepatocellular Carcinoma with Lymph Node Metastasis	OXIDATIVE MEDICINE AND CELLULAR LONGEVITY	35847584
J	Yuan, XQ; Zhou, Q; Zhang, F; Zheng, WF; Liu, H; Chen, AH; Tao, YL	Yuan, Xiaoqing; Zhou, Quan; Zhang, Fan; Zheng, Wenfei; Liu, Hui; Chen, Aihua; Tao, Yaling	Identification of immunity- and ferroptosis-related genes for predicting the prognosis of serous ovarian cancer	GENE	35777713
J	Tang, FC; Zhang, JH; Zhu, LJ; Lai, YC; Li, ZB; Lu, ZG; Tang, ZH; Mai, YX; Huang, RD; He, ZH	Tang, Fucai; Zhang, Jiahao; Zhu, Langjing; Lai, Yongchang; Li, Zhibiao; Lu, Zeguang; Tang, Zhicheng; Mai, Yuexue; Huang, Rende; He, Zhaohui	Construction of A Novel Ferroptosis-related Prognostic Risk Signature for Survival Prediction in Clear Cell Renal Cell Carcinoma Patients	UROLOGY JOURNAL	35598038
J	Li, SY; Qiu, GH; Wu, J; Ying, JX; Deng, HY; Xie, XH; Lin, XQ; Xie, ZH; Qin, YY; Wang, YS; Ma, XD; Brcic, L; Provencio, M; Chen, YC; Zhou, CZ; Liu, M	Li, Suyang; Qiu, Guihuan; Wu, Jun; Ying, Jiaxin; Deng, Haiyi; Xie, Xiaohong; Lin, Xinqing; Xie, Zhanhong; Qin, Yinyin; Wang, Yansheng; Ma, Xiaodong; Brcic, Luka; Provencio, Mariano; Chen, Yangchao; Zhou, Chengzhi; Liu, Ming	Identification and validation of a ferroptosis-related prognostic risk-scoring model and key genes in small cell lung cancer	TRANSLATIONAL LUNG CANCER RESEARCH	35958330
J	Zhang, N; Wu, YY; Wu, YF; Wang, LH; Chen, JF; Wang, XS; Dunmall, LSC; Cheng, ZG; Wang, YH	Zhang, Na; Wu, Yangyang; Wu, Yifan; Wang, Lihong; Chen, Jingfei; Wang, Xiaosa; Dunmall, Louisa S. Chard; Cheng, Zhenguo; Wang, Yaohe	Ferroptosis-Related Genes Are Potential Therapeutic Targets and the Model of These Genes Influences Overall Survival of NSCLC Patients	CELLS	35883650
J	Wang, J; Guo, ZM; Sun, F; Xu, T; Wang, JL; Yu, JP	Wang, Jian; Guo, Ziming; Sun, Fei; Xu, Tian; Wang, Jianlin; Yu, Jingping	A Novel Ferroptosis-Related Gene Signature to Predict Prognosis of Esophageal Carcinoma	JOURNAL OF ONCOLOGY	35813863
J	Liu, P; Lin, C; Liu, ZY; Zhu, CC; Lin, ZD; Xu, D; Chen, J; Huang, Q; Li, CY; Hou, LL; Pan, JA; Liu, XJ	Liu, Pei; Lin, Cha; Liu, Zheyu; Zhu, Chenchen; Lin, Zhongda; Xu, Dan; Chen, Jian; Huang, Qian; Li, Chuan-Yuan; Hou, Linlin; Pan, Ji-An; Liu, Xinjian	Inhibition of ALG3 stimulates cancer cell immunogenic ferroptosis to potentiate immunotherapy	CELLULAR AND MOLECULAR LIFE SCIENCES	35676564
J	Zhang, B; Zhao, JL; Liu, B; Shang, YA; Chen, F; Zhang, SD; He, JY; Fan, YM; Tan, K	Zhang, Bo; Zhao, Jilong; Liu, Bing; Shang, Yanan; Chen, Fei; Zhang, Sidi; He, Jiayao; Fan, Yumei; Tan, Ke	Development and Validation of a Novel Ferroptosis-Related Gene Signature for Prognosis and Immunotherapy in Hepatocellular Carcinoma	FRONTIERS IN MOLECULAR BIOSCIENCES	35847985
J	Hou, J; Lu, ZQ; Cheng, XB; Dong, RN; Jiang, Y; Wu, GQ; Qu, GY; Xu, Y	Hou, Jian; Lu, Zhenquan; Cheng, Xiaobao; Dong, Runan; Jiang, Yi; Wu, Guoqing; Qu, Genyi; Xu, Yong	Ferroptosis-related long non-coding RNA signature predicts the prognosis of bladder cancer	BMC CANCER	35768833
J	Tourigny, DS; Zucker, M; Kim, M; Russo, P; Coleman, J; Lee, CH; Carlo, MI; Chen, YB; Hakimi, AA; Kotecha, RR; Reznik, E	Tourigny, David S.; Zucker, Mark; Kim, Minsoo; Russo, Paul; Coleman, Jonathan; Lee, Chung-Han; Carlo, Maria I.; Chen, Ying-Bei; Hakimi, A. Ari; Kotecha, Ritesh R.; Reznik, Ed	Molecular Characterization of the Tumor Microenvironment in Renal Medullary Carcinoma	FRONTIERS IN ONCOLOGY	35837094
J	Zhang, YM; He, R; Lei, X; Mao, LH; Yin, ZY; Zhong, XY; Cao, WB; Zheng, QP; Li, DP	Zhang, Yiming; He, Rong; Lei, Xuan; Mao, Lianghao; Yin, Zhengyu; Zhong, Xinyu; Cao, Wenbing; Zheng, Qiping; Li, Dapeng	Comprehensive Analysis of a Ferroptosis-Related lncRNA Signature for Predicting Prognosis and Immune Landscape in Osteosarcoma	FRONTIERS IN ONCOLOGY	35837104
J	Zhou, R; Ma, HC; Liu, YH; Chen, X; Chang, XS; Chen, YD; Liu, LR; Li, Y; Zhu, YJ; Zhang, HB	Zhou, Rui; Ma, Hao-Chuan; Liu, Yi-Hong; Chen, Xian; Chang, Xue-Song; Chen, Ya-Dong; Liu, Li-Rong; Li, Yong; Zhu, Yan-Juan; Zhang, Hai-Bo	Dissecting the ferroptosis-related prognostic biomarker and immune microenvironment of driver gene-negative lung cancer	EXPERIMENTAL BIOLOGY AND MEDICINE	35762414
J	Wiernicki, B; Maschalidi, S; Pinney, J; Adjemian, S; Vanden Berghe, T; Ravichandran, KS; Vandenabeele, P	Wiernicki, Bartosz; Maschalidi, Sophia; Pinney, Jonathan; Adjemian, Sandy; Vanden Berghe, Tom; Ravichandran, Kodi S.; Vandenabeele, Peter	Cancer cells dying from ferroptosis impede dendritic cell-mediated anti-tumor immunity	NATURE COMMUNICATIONS	35760796
J	Yin, LL; Tang, YH	Yin, Lianli; Tang, Yinghua	Predicting prognosis and clinical features of the tumor microenvironment based on ferroptosis score in patients with breast cancer	SCIENTIFIC REPORTS	35739315
J	Xiong, YP; Ouyang, YH; Fang, K; Sun, G; Tu, SJ; Xin, WP; Wei, YY; Xiao, WD	Xiong, Yuanpeng; Ouyang, Yonghao; Fang, Kang; Sun, Gen; Tu, Shuju; Xin, Wanpeng; Wei, Yongyang; Xiao, Weidong	Prediction of Prognosis and Molecular Mechanism of Ferroptosis in Hepatocellular Carcinoma Based on Bioinformatics Methods	COMPUTATIONAL AND MATHEMATICAL METHODS IN MEDICINE	35774297
J	Cui, KS; Gong, L; Wang, K; Wang, YB; Huang, LY; Liu, BX; Li, QL; Zhang, Q; Fei, BJ; Huang, ZH	Cui, Kaisa; Gong, Liang; Wang, Kang; Wang, Yuanben; Huang, Liuying; Liu, Bingxin; Li, Qilin; Zhang, Qiang; Fei, Bojian; Huang, Zhaohui	Ferroptosis-Associated Molecular Features to Aid Patient Clinical Prognosis and Therapy Across Human Cancers	FRONTIERS IN IMMUNOLOGY	35812384
J	Tan, P; Li, M; Liu, ZR; Li, TX; Zhao, LY; Fu, WG	Tan, Peng; Li, Mo; Liu, Zhuoran; Li, Tongxi; Zhao, Lingyu; Fu, Wenguang	Glycolysis-Related LINC02432/Hsa-miR-98-5p/HK2 Axis Inhibits Ferroptosis and Predicts Immune Infiltration, Tumor Mutation Burden, and Drug Sensitivity in Pancreatic Adenocarcinoma	FRONTIERS IN PHARMACOLOGY	35795552
J	Li, JZ; Xiang, RS; Song, W; Wu, J; Kong, C; Fu, T	Li, Jiazheng; Xiang, Renshen; Song, Wei; Wu, Jing; Kong, Can; Fu, Tao	A Novel Ferroptosis-Related LncRNA Pair Prognostic Signature Predicts Immune Landscapes and Treatment Responses for Gastric Cancer Patients	FRONTIERS IN GENETICS	35795206
J	Liang, DG; Minikes, AM; Jiang, XJ	Liang, Deguang; Minikes, Alexander M.; Jiang, Xuejun	Ferroptosis at the intersection of lipid metabolism and cellular signaling	MOLECULAR CELL	35390277
J	Lin, L; Chen, L; Xie, ZL; Chen, J; Li, L; Lin, A	Lin, Liang; Chen, Li; Xie, Zuolian; Chen, Jian; Li, Ling; Lin, An	Identification of NAD(+) Metabolism-Derived Gene Signatures in Ovarian Cancer Prognosis and Immunotherapy	FRONTIERS IN GENETICS	35783253
J	Gu, CZ; Chang, WJ; Wu, JL; Yao, YW; Liu, GG; Yuan, Y; Quan, WQ; Sun, ZJ; Shang, AQ; Li, D	Gu, Chenzheng; Chang, Wenjing; Wu, Junlu; Yao, Yiwen; Liu, Gege; Yuan, Yi; Quan, Wenqiang; Sun, Zujun; Shang, Anquan; Li, Dong	NCOA4: An Immunomodulation-Related Prognostic Biomarker in Colon Adenocarcinoma and Pan-Cancer	JOURNAL OF ONCOLOGY	35756082
J	Liu, X; Chen, C; Han, D; Zhou, W; Cui, YW; Tang, XL; Xiao, CR; Wang, YG; Gao, Y	Liu, Xian; Chen, Cheng; Han, Dong; Zhou, Wei; Cui, Yaowen; Tang, Xianglin; Xiao, Chengrong; Wang, Yuguang; Gao, Yue	SLC7A11/GPX4 Inactivation-Mediated Ferroptosis Contributes to the Pathogenesis of Triptolide-Induced Cardiotoxicity	OXIDATIVE MEDICINE AND CELLULAR LONGEVITY	35757509
J	Wu, LY; Liu, F; Yin, L; Wang, FM; Shi, H; Zhao, QX; Yang, FY; Chen, D; Dong, XY; Gu, YC; Xing, NAZ	Wu, Liyuan; Liu, Fei; Yin, Le; Wang, Fangming; Shi, Hui; Zhao, Qinxin; Yang, Feiya; Chen, Dong; Dong, Xiying; Gu, Yuchun; Xing, Nianzeng	The establishment of polypeptide PSMA-targeted chimeric antigen receptor-engineered natural killer cells for castration-resistant prostate cancer and the induction of ferroptosis-related cell death	CANCER COMMUNICATIONS	35706368
J	Ma, XC; Yu, SJ; Zhao, B; Bai, W; Cui, YB; Ni, JL; Lyu, QH; Zhao, J	Ma, Xiaochen; Yu, Sejie; Zhao, Bin; Bai, Wei; Cui, Yubo; Ni, Jinglan; Lyu, Qinghua; Zhao, Jun	Development and Validation of a Novel Ferroptosis-Related LncRNA Signature for Predicting Prognosis and the Immune Landscape Features in Uveal Melanoma	FRONTIERS IN IMMUNOLOGY	35774794
J	Dai, ZW; Zhong, Y	Dai, Zuwen; Zhong, Yi	Bioinformatics analysis based on ferroptosis-related lncRNAs: construction of a clinical prognostic model for nasopharyngeal carcinoma and correlation analysis	TRANSLATIONAL CANCER RESEARCH	35836516
J	Zhou, ZW; Zhao, YM; Chen, S; Cui, GH; Fu, WK; Li, SY; Lin, XR; Hu, H	Zhou, Ziwei; Zhao, Yiming; Chen, Si; Cui, Guohui; Fu, Wenkui; Li, Shouying; Lin, Xiaorong; Hu, Hai	Cisplatin Promotes the Efficacy of Immune Checkpoint Inhibitor Therapy by Inducing Ferroptosis and Activating Neutrophils	FRONTIERS IN PHARMACOLOGY	35784745
J	Zhang, J; Song, LX; Jia, JD; Tian, WD; Lai, RM; Zhang, ZH; Li, JE; Ju, JQ; Xu, H	Zhang, Jie; Song, Luxia; Jia, Jundi; Tian, Wende; Lai, Runmin; Zhang, Zihao; Li, Jingen; Ju, Jianqing; Xu, Hao	Knowledge Mapping of Necroptosis From 2012 to 2021: A Bibliometric Analysis	FRONTIERS IN IMMUNOLOGY	35769473
J	Wang, KL; Mei, SS; Cai, MC; Zhai, DX; Zhang, DY; Yu, J; Ni, ZX; Yu, CQ	Wang, Kaili; Mei, Shanshan; Cai, Mengcheng; Zhai, Dongxia; Zhang, Danying; Yu, Jin; Ni, Zhexin; Yu, Chaoqin	Ferroptosis-Related Long Noncoding RNAs as Prognostic Biomarkers for Ovarian Cancer	FRONTIERS IN ONCOLOGY	35756659
J	Song, LY; Wu, JL; Fu, H; Wu, CF; Tong, XP; Zhang, MY	Song, Liying; Wu, Jiali; Fu, Hua; Wu, Cuifang; Tong, Xiaopei; Zhang, Mingyu	Abnormally Expressed Ferroptosis-Associated FANCD2 in Mediating the Temozolomide Resistance and Immune Response in Glioblastoma	FRONTIERS IN PHARMACOLOGY	35754466
J	Li, XF; Fu, WF; Zhang, J; Song, CG	Li, Xiao-Fen; Fu, Wen-Fen; Zhang, Jie; Song, Chuan-Gui	An iron metabolism and immune related gene signature for the prediction of clinical outcome and molecular characteristics of triple-negative breast cancer	BMC CANCER	35668369
J	Ruan, XJ; Ye, YQ; Cheng, WX; Xu, L; Huang, MJ; Chen, Y; Zhu, JK; Lu, XF; Yan, FR	Ruan, Xinjia; Ye, Yuqing; Cheng, Wenxuan; Xu, Li; Huang, Mengjia; Chen, Yi; Zhu, Junkai; Lu, Xiaofan; Yan, Fangrong	Multi-Omics Integrative Analysis of Lung Adenocarcinoma: An in silico Profiling for Precise Medicine	FRONTIERS IN MEDICINE	35721082
J	Liu, WL; Chen, HQ; Zhu, Z; Liu, ZQ; Ma, CR; Lee, YJ; Bartlett, DL; Guo, ZS	Liu, Weilin; Chen, Hongqi; Zhu, Zhi; Liu, Zuqiang; Ma, Congrong; Lee, Yong J.; Bartlett, David L.; Guo, Zong-Sheng	Ferroptosis Inducer Improves the Efficacy of Oncolytic Virus-Mediated Cancer Immunotherapy	BIOMEDICINES	35740445
J	Guo, WN; Wu, ZJ; Chen, JR; Guo, S; You, WM; Wang, SJ; Ma, JY; Wang, HN; Wang, XX; Wang, H; Ma, JJ; Yang, YQ; Tian, YZ; Shi, Q; Gao, TW; Yi, XL; Li, CY	Guo, Weinan; Wu, Zhenjie; Chen, Jianru; Guo, Sen; You, Weiming; Wang, Sijia; Ma, Jinyuan; Wang, Huina; Wang, Xiangxu; Wang, Hao; Ma, Jingjing; Yang, Yuqi; Tian, Yangzi; Shi, Qiong; Gao, Tianwen; Yi, Xiuli; Li, Chunying	Nanoparticle delivery of miR-21-3p sensitizes melanoma to anti-PD-1 immunotherapy by promoting ferroptosis	JOURNAL FOR IMMUNOTHERAPY OF CANCER	35738798
J	Zhou, ZJ; Song, Q; Yang, YY; Wang, LJ; Wu, Z	Zhou, Zijian; Song, Qiang; Yang, Yuanyuan; Wang, Lujia; Wu, Zhong	Comprehensive Landscape of RRM2 with Immune Infiltration in Pan-Cancer	CANCERS	35740608
J	Hu, SS; Gu, SY; Wang, SW; Qi, CD; Shi, CY; Qian, FD; Fan, GR	Hu, Shanshan; Gu, Shengying; Wang, Shuowen; Qi, Chendong; Shi, Chenyang; Qian, Fengdan; Fan, Guorong	Robust Prediction of Prognosis and Immunotherapy Response for Bladder Cancer through Machine Learning Algorithm	GENES	35741835
J	Zhou, C; Zou, YF; Huang, J; Zhao, ZY; Zhang, YN; Wei, YY; Ye, KP	Zhou, Cong; Zou, Yafang; Huang, Jie; Zhao, Ziyu; Zhang, Yanning; Wei, Yeyu; Ye, Keping	TMT-Based Quantitative Proteomic Analysis of Intestinal Organoids Infected by Listeria monocytogenes Strains with Different Virulence	INTERNATIONAL JOURNAL OF MOLECULAR SCIENCES	35682909
J	Cheng, X; Wang, YH; Li, YJ; Liu, WT	Cheng, Xu; Wang, Yinhuai; Li, Yijian; Liu, Wentao	Quantification of ferroptosis pattern in bladder carcinoma and its significance on immunotherapy	SCIENTIFIC REPORTS	35641509
J	Yao, L; Zhao, MM; Luo, QW; Zhang, YC; Liu, TT; Yang, Z; Liao, M; Tu, PF; Zeng, KW	Yao, Lu; Zhao, Mei-Mei; Luo, Qian-Wei; Zhang, Yi-Chi; Liu, Ting-Ting; Yang, Zhuo; Liao, Min; Tu, Pengfei; Zeng, Ke-Wu	Carbon Quantum Dots-Based Nanozyme from Coffee Induces Cancer Cell Ferroptosis to Activate Antitumor Immunity	ACS NANO	35622408
J	Yue, ZH; Sun, JF; Shi, LQ	Yue, Zhanghui; Sun, Jianfang; Shi, Liqing	Construction and Validation of a 6-Ferroptosis Related Gene Signature for Prognosis and Immune Landscape Prediction in Melanoma	FRONTIERS IN GENETICS	35692844
J	Dong, YZ; Liu, D; Zhou, HM; Gao, YC; Nueraihemaiti, Y; Xu, YF	Dong, Yunze; Liu, Ding; Zhou, Hongmin; Gao, Yuchen; Nueraihemaiti, Yimingniyizi; Xu, Yunfei	A Prognostic Signature for Clear Cell Renal Cell Carcinoma Based on Ferroptosis-Related lncRNAs and Immune Checkpoints	FRONTIERS IN GENETICS	35685438
J	Song, SY; Shu, P	Song, Siyuan; Shu, Peng	Expression of ferroptosis-related gene correlates with immune microenvironment and predicts prognosis in gastric cancer	SCIENTIFIC REPORTS	35610340
J	Zhang, HB; Zhuo, YZ; Li, DH; Zhang, LQ; Gao, QY; Yang, L; Yuan, XF	Zhang, Hongbo; Zhuo, Yuzhen; Li, Dihua; Zhang, Lanqiu; Gao, Qiaoying; Yang, Lei; Yuan, Xiangfei	Dihydroartemisinin inhibits the growth of pancreatic cells by inducing ferroptosis and activating antitumor immunity	EUROPEAN JOURNAL OF PHARMACOLOGY	35569552
J	Deng, HZ; Zhang, J; Yang, YF; Yang, J; Wei, YW; Ma, SY; Shen, Q	Deng, Huizi; Zhang, Jun; Yang, Yifan; Yang, Jie; Wei, Yawen; Ma, Siyu; Shen, Qi	Chemodynamic and Photothermal Combination Therapy Based on Dual-Modified Metal-Organic Framework for Inducing Tumor Ferroptosis/Pyroptosis	ACS APPLIED MATERIALS & INTERFACES	35588091
J	Pan, SZ; Meng, H; Fan, T; Hao, B; Song, CK; Li, DH; Li, N; Geng, Q	Pan, Shize; Meng, Heng; Fan, Tao; Hao, Bo; Song, Congkuan; Li, Donghang; Li, Ning; Geng, Qing	Comprehensive Analysis of Programmed Cell Death Signature in the Prognosis, Tumor Microenvironment and Drug Sensitivity in Lung Adenocarcinoma	FRONTIERS IN GENETICS	35664309
J	Xiao, C; Dong, T; Yang, LH; Jin, LZ; Lin, WG; Zhang, FQ; Han, YY; Huang, ZJ	Xiao, Chen; Dong, Tao; Yang, Linhui; Jin, Liangzi; Lin, Weiguo; Zhang, Faqin; Han, Yuanyuan; Huang, Zhijian	Identification of Novel Immune Ferropotosis-Related Genes Associated With Clinical and Prognostic Features in Gastric Cancer	FRONTIERS IN ONCOLOGY	35664744
J	Jiang, JY; Lyu, W; Chen, N	Jiang, Junyi; Lyu, Wei; Chen, Na	A bibliometric analysis of diffuse large B-cell lymphoma research from 2001 to 2020	COMPUTERS IN BIOLOGY AND MEDICINE	35594683
J	Cui, ZL; Fu, Y; Yang, ZC; Gao, ZX; Feng, HM; Zhou, MR; Zhang, L; Chen, CY	Cui, Zelong; Fu, Yue; Yang, Zongcheng; Gao, Zhenxing; Feng, Huimin; Zhou, Minran; Zhang, Lu; Chen, Chunyan	Comprehensive Analysis of a Ferroptosis Pattern and Associated Prognostic Signature in Acute Myeloid Leukemia	FRONTIERS IN PHARMACOLOGY	35656299
J	Ke, SY; Wang, CR; Su, ZJ; Lin, SZ; Wu, GL	Ke, Shaoying; Wang, Congren; Su, Zijian; Lin, Shaoze; Wu, Gongle	Integrated Analysis Reveals Critical Ferroptosis Regulators and FTL Contribute to Cancer Progression in Hepatocellular Carcinoma	FRONTIERS IN GENETICS	35651950
J	Yang, X; Mei, MH; Yang, JZ; Guo, JL; Du, F; Liu, S	Yang, Xin; Mei, Minhui; Yang, Jingze; Guo, Jinlu; Du, Fan; Liu, Shi	Ferroptosis-related long non-coding RNA signature predicts the prognosis of hepatocellular carcinoma	AGING-US	35550563
J	Zhang, DS; Meng, YF; Song, YZ; Cui, P; Hu, ZF; Zheng, XW	Zhang, Dongsheng; Meng, Yanfei; Song, Yingzi; Cui, Ping; Hu, Zunfu; Zheng, Xiuwen	Precision therapy through breaking the intracellular redox balance with an MOF-based hydrogel intelligent nanobot for enhancing ferroptosis and activating immunotherapy	NANOSCALE	35647731
J	Zhang, JT; Wang, DL; Chen, XB; Ji, LY; Yu, MM; Guo, MH; Zhang, DX; Chen, WD; Xu, F	Zhang, Jingtao; Wang, Dongli; Chen, Xiubao; Ji, Lingyun; Yu, Minmin; Guo, Minghao; Zhang, Dexin; Chen, Weida; Xu, Fei	Upregulation of Ferroptosis-Related Fanconi Anemia Group D2 is a Poor Prognostic Factor and an Indicator of Tumor Immune Cell Infiltration in Lung Adenocarcinoma	FRONTIERS IN GENETICS	35646059
J	Tu, ZW; Li, JY; Long, XY; Wu, L; Zhu, XE; Huang, K	Tu, Zewei; Li, Jingying; Long, Xiaoyan; Wu, Lei; Zhu, Xingen; Huang, Kai	Transcriptional Patterns of Lower-Grade Glioma Patients with Distinct Ferroptosis Levels, Immunotherapy Response, and Temozolomide Sensitivity	OXIDATIVE MEDICINE AND CELLULAR LONGEVITY	35592529
J	Li, Q; Su, R; Bao, X; Cao, KX; Du, YY; Wang, NY; Wang, JF; Xing, F; Yan, F; Huang, KK; Feng, SH	Li, Qing; Su, Rui; Bao, Xin; Cao, Kunxia; Du, Yangyang; Wang, Nanya; Wang, Jianfeng; Xing, Fan; Yan, Fei; Huang, Keke; Feng, Shouhua	Glycyrrhetinic acid nanoparticles combined with ferrotherapy for improved cancer immunotherapy	ACTA BIOMATERIALIA	35314366
J	Feng, YH; Xiong, XY; Wang, YB; Han, D; Zeng, CF; Mao, H	Feng, Yinhe; Xiong, Xingyu; Wang, Yubin; Han, Ding; Zeng, Chunfang; Mao, Hui	Genomic Analysis Reveals the Prognostic and Immunotherapeutic Response Characteristics of Ferroptosis in Lung Squamous Cell Carcinoma	LUNG	35511293
J	Xu, YH; Du, YQ; Zheng, QH; Zhou, T; Ye, BY; Wu, YH; Xu, QR; Meng, XL	Xu, Yuhao; Du, Yaoqiang; Zheng, Qinghui; Zhou, Tao; Ye, Buyun; Wu, Yihao; Xu, Qiuran; Meng, Xuli	Identification of Ferroptosis-Related Prognostic Signature and Subtypes Related to the Immune Microenvironment for Breast Cancer Patients Receiving Neoadjuvant Chemotherapy	FRONTIERS IN IMMUNOLOGY	35603151
J	Yu, XB; Zhu, DD; Luo, BX; Kou, W; Cheng, YL; Zhu, Y	Yu, Xinbo; Zhu, Dandan; Luo, Bixian; Kou, Wei; Cheng, Yuling; Zhu, Yu	IFN gamma enhances ferroptosis by increasing JAK-STAT pathway activation to suppress SLCA711 expression in adrenocortical carcinoma	ONCOLOGY REPORTS	35322867
J	Jing, TT; Guo, YL; Wei, YQ	Jing, Tiantian; Guo, Yanli; Wei, Yanqiu	Carboxymethylated pachyman induces ferroptosis in ovarian cancer by suppressing NRF1/HO-1 signaling	ONCOLOGY LETTERS	35399331
J	Zhang, XD; Jin, SN; Shi, X; Liu, SY; Li, KH; Liu, GJ; Zhong, SY; Liu, T; Li, LS; Tao, SW; Zhai, QQ; Bao, N; Ren, LJ; Wu, Y; Bao, YJ	Zhang, Xudong; Jin, Shengnan; Shi, Xin; Liu, Shengyu; Li, Kunhang; Liu, Guojun; Zhong, Shiyu; Liu, Tao; Li, Lishuai; Tao, Shanwei; Zhai, Qingqing; Bao, Nan; Ren, Lijie; Wu, Ying; Bao, Yijun	Modulation of Tumor Immune Microenvironment and Prognostic Value of Ferroptosis-Related Genes, and Candidate Target Drugs in Glioblastoma Multiforme	FRONTIERS IN PHARMACOLOGY	35571123
J	Yan, XW; Ji, H; Liu, ZH; Ma, S; Dong, JW; Jiang, XY; Hu, XY; Wang, F; Zhao, HT; Jin, JQ; Zhang, JH; Wang, N; Du, JY; Hu, SS	Yan, Xiuwei; Ji, Hang; Liu, Zhihui; Ma, Shuai; Dong, Jiawei; Jiang, Xiaoyan; Hu, Xueyan; Wang, Fang; Zhao, Hongtao; Jin, Jiaqi; Zhang, Jiheng; Wang, Nan; Du, Jianyang; Hu, Shaoshan	Characterization of the Ferroptosis-Related Genes for Prognosis and Immune Infiltration in Low-Grade Glioma	FRONTIERS IN GENETICS	35559020
J	Fang, CK; Liu, SL; Feng, KL; Huang, CY; Zhang, Y; Wang, JA; Lin, HT; Wang, JY; Zhong, C	Fang, Chongkai; Liu, Silin; Feng, Kunliang; Huang, Chaoyuan; Zhang, Ying; Wang, Jinan; Lin, Hongtong; Wang, Junyan; Zhong, Chong	Ferroptosis-related lncRNA signature predicts the prognosis and immune microenvironment of hepatocellular carcinoma	SCIENTIFIC REPORTS	35459272
J	Cheng, X; Wang, YD; Liu, LC; Lv, CG; Liu, C; Xu, JY	Cheng, Xin; Wang, Yadong; Liu, Liangchao; Lv, Chenggang; Liu, Can; Xu, Jingyun	SLC7A11, a Potential Therapeutic Target Through Induced Ferroptosis in Colon Adenocarcinoma	FRONTIERS IN MOLECULAR BIOSCIENCES	35517862
J	Li, X; Zhou, LB; Lu, TF; Zhang, L; Li, YJ; Xu, JT; Yin, M; Long, HM	Li, Xing; Zhou, Libin; Lu, Tefei; Zhang, Lei; Li, Yanjun; Xu, Jianting; Yin, Min; Long, Huimin	Constructing an immune- and ferroptosis-related lncRNA signature to predict the immune landscape of human bladder cancer	JOURNAL OF CLINICAL LABORATORY ANALYSIS	35421267
J	He, QF; Yang, J; Jin, YH	He, Qifan; Yang, Jian; Jin, Yonghai	Development and Validation of TACE Refractoriness-Related Diagnostic and Prognostic Scores and Characterization of Tumor Microenvironment Infiltration in Hepatocellular Carcinoma	FRONTIERS IN IMMUNOLOGY	35493518
J	Zhang, YY; Chen, YX	Zhang, Yiyuan; Chen, Yanxing	Stratification From Heterogeneity of the Cell-Death Signal Enables Prognosis Prediction and Immune Microenvironment Characterization in Esophageal Squamous Cell Carcinoma	FRONTIERS IN CELL AND DEVELOPMENTAL BIOLOGY	35493093
J	Tang, YQ; Guo, CB; Yang, Z; Wang, YM; Zhang, YQ; Wang, D	Tang, Yuqin; Guo, Chengbin; Yang, Zhao; Wang, Yumei; Zhang, Yongqiang; Wang, Dong	Identification of a Tumor Immunological Phenotype-Related Gene Signature for Predicting Prognosis, Immunotherapy Efficacy, and Drug Candidates in Hepatocellular Carcinoma	FRONTIERS IN IMMUNOLOGY	35493471
J	Yue, QF; Zhang, Y; Wang, F; Cao, F; Duan, XL; Bai, J	Yue, Qingfang; Zhang, Yuan; Wang, Fei; Cao, Fei; Duan, Xianglong; Bai, Jun	Classification of colorectal carcinoma subtypes based on ferroptosis-associated molecular markers	WORLD JOURNAL OF SURGICAL ONCOLOGY	35410338
J	Liao, P; Wang, WM; Wang, WC; Kryczek, I; Li, X; Bian, YJ; Sell, A; Wei, S; Grove, S; Johnson, JK; Kennedy, PD; Gijon, M; Shah, YM; Zou, WP	Liao, Peng; Wang, Weimin; Wang, Weichao; Kryczek, Ilona; Li, Xiong; Bian, Yingjie; Sell, Amanda; Wei, Shuang; Grove, Sara; Johnson, Jeffrey K.; Kennedy, Paul D.; Gijon, Miguel; Shah, Yatrik M.; Zou, Weiping	CD8(+) T cells and fatty acids orchestrate tumor ferroptosis and immunity via ACSL4	CANCER CELL	35216678
J	Yuan, YH; Shi, CL; Wu, XY; Li, WL; Huang, CX; Liang, LJ; Chen, J; Wang, Y; Liu, YJ	Yuan, Yuhan; Shi, Chuanlin; Wu, Xiaoyun; Li, Wenlong; Huang, Chunxia; Liang, Lijun; Chen, Jing; Wang, Yi; Liu, Yunjun	Synthesis and anticancer activity in vitro and in vivo evaluation of iridium (III) complexes on mouse melanoma B16 cells	JOURNAL OF INORGANIC BIOCHEMISTRY	35421766
J	Qiu, YT; Li, HB; Zhang, Q; Qiao, XW; Wu, J	Qiu, Yuting; Li, Haobo; Zhang, Qian; Qiao, Xinwei; Wu, Jing	Ferroptosis-Related Long Noncoding RNAs as Prognostic Marker for Colon Adenocarcinoma	APPLIED BIONICS AND BIOMECHANICS	35432591
J	Hu, Y; Chen, D; Hong, MJ; Liu, J; Li, YJ; Hao, JL; Lu, LG; Yin, ZA; Wu, YZ	Hu, Yi; Chen, Dan; Hong, Minjing; Liu, Jing; Li, Yijia; Hao, Jianlei; Lu, Ligong; Yin, Zhinan; Wu, Yangzhe	Apoptosis, Pyroptosis, and Ferroptosis Conspiringly Induce Immunosuppressive Hepatocellular Carcinoma Microenvironment and ?d T-Cell Imbalance	FRONTIERS IN IMMUNOLOGY	35444645
J	Zhang, HC; Deng, SH; Pi, YN; Guo, JN; Xi, H; Shi, X; Yang, XF; Zhang, BM; Xue, WN; Cui, BB; Liu, YL	Zhang, Heng-Chun; Deng, Shen-Hui; Pi, Ya-Nan; Guo, Jun-Nan; Xi, Hua; Shi, Xin; Yang, Xue-Fei; Zhang, Bo-Miao; Xue, Wei-Nan; Cui, Bin-Bin; Liu, Yan-Long	Identification and Validation in a Novel Quantification System of Ferroptosis Patterns for the Prediction of Prognosis and Immunotherapy Response in Left- and Right-Sided Colon Cancer	FRONTIERS IN IMMUNOLOGY	35444656
J	Wei, T; Zhu, N; Jiang, WH; Xing, XL	Wei, Tao; Zhu, Ning; Jiang, Weihua; Xing, Xiao-Liang	Development and Validation of Ferroptosis- and Immune-Related lncRNAs Signatures for Breast Infiltrating Duct and Lobular Carcinoma	FRONTIERS IN ONCOLOGY	35444943
J	Yang, J; Zhou, Y; Li, YC; Hu, WY; Yuan, C; Chen, SD; Ye, GQ; Chen, YZ; Wu, YY; Liu, J; Wang, Y; Du, J; Tong, XM	Yang, Jing; Zhou, Yi; Li, Yanchun; Hu, Wanye; Yuan, Chen; Chen, Shida; Ye, Gaoqi; Chen, Yuzhou; Wu, Yunyi; Liu, Jing; Wang, Ying; Du, Jing; Tong, Xiangmin	Functional deficiency of succinate dehydrogenase promotes tumorigenesis and development of clear cell renal cell carcinoma through weakening of ferroptosis	BIOENGINEERED	35510387
J	Xiao, LL; Ma, XZ; Ye, LQ; Su, P; Xiong, W; Bi, EG; Wang, Q; Xian, M; Yang, MJ; Qian, JF; Yi, Q	Xiao, Liuling; Ma, Xingzhe; Ye, Lingqun; Su, Pan; Xiong, Wei; Bi, Enguang; Wang, Qiang; Xian, Miao; Yang, Maojie; Qian, Jianfei; Yi, Qing	IL-9/STAT3/fatty acid oxidation-mediated lipid peroxidation contributes to Tc9 cell longevity and enhanced antitumor activity	JOURNAL OF CLINICAL INVESTIGATION	35192544
J	Zhang, M; Fang, Z; Cui, MX; Liu, KH	Zhang, Min; Fang, Zhou; Cui, Mingxiao; Liu, Kehai	Multifunctional metal complex-based gene delivery for tumour immune checkpoint blockade combination therapy	JOURNAL OF DRUG TARGETING	35311603
J	Zhou, ZW; Liang, H; Yang, RX; Yang, Y; Dong, JW; Di, YX; Sun, MJ	Zhou, Zhanwei; Liang, Huan; Yang, Ruoxi; Yang, Ying; Dong, Jingwen; Di, Yongxiang; Sun, Minjie	Glutathione Depletion-Induced Activation of Dimersomes for Potentiating the Ferroptosis and Immunotherapy of Cold Tumor	ANGEWANDTE CHEMIE-INTERNATIONAL EDITION	35238124
J	Xu, FS; Wang, H; Pei, HH; Zhang, ZL; Liu, LL; Tang, L; Wang, S; Ren, BC	Xu, Fangshi; Wang, Hai; Pei, Honghong; Zhang, Zhengliang; Liu, Liangliang; Tang, Long; Wang, Shuang; Ren, Bin-Cheng	SLC1A5 Prefers to Play as an Accomplice Rather Than an Opponent in Pancreatic Adenocarcinoma	FRONTIERS IN CELL AND DEVELOPMENTAL BIOLOGY	35419359
J	Liu, B; Ji, QF; Cheng, Y; Liu, M; Zhang, BL; Mei, QB; Liu, DZ; Zhou, SY	Liu, Bao; Ji, Qifeng; Cheng, Ying; Liu, Miao; Zhang, Bangle; Mei, Qibing; Liu, Daozhou; Zhou, Siyuan	Biomimetic GBM-targeted drug delivery system boosting ferroptosis for immunotherapy of orthotopic drug-resistant GBM	JOURNAL OF NANOBIOTECHNOLOGY	35351131
J	Zhang, Y; Luo, MY; Cui, XH; O'Connell, D; Yang, YF	Zhang, Ying; Luo, Meiying; Cui, Xiaohong; O'Connell, Douglas; Yang, Yongfei	Long noncoding RNA NEAT1 promotes ferroptosis by modulating the miR-362-3p/MIOX axis as a ceRNA	CELL DEATH AND DIFFERENTIATION	35338333
J	Xia, QD; Sun, JX; Liu, CQ; Xu, JZ; An, Y; Xu, MY; Liu, Z; Hu, J; Wang, SG	Xia, Qi-Dong; Sun, Jian-Xuan; Liu, Chen-Qian; Xu, Jin-Zhou; An, Ye; Xu, Meng-Yao; Liu, Zheng; Hu, Jia; Wang, Shao-Gang	Ferroptosis Patterns and Tumor Microenvironment Infiltration Characterization in Bladder Cancer	FRONTIERS IN CELL AND DEVELOPMENTAL BIOLOGY	35386202
J	Shen, S; Yang, DH; Yang, YM; Chen, YQ; Xiong, J; Hu, XC	Shen, Shuang; Yang, Danhe; Yang, Yumin; Chen, Yanqi; Xiong, Jing; Hu, Xiaochi	A Novel Prognostic Ferroptosis-Related lncRNA Signature Associated with Immune Landscape in Invasive Breast Cancer	DISEASE MARKERS	35359880
J	Zhu, DD; Wu, SF; Li, YF; Zhang, Y; Chen, JR; Ma, JH; Cao, LX; Lyu, ZJ; Hou, TY	Zhu, Dandan; Wu, Sifan; Li, Yafang; Zhang, Yu; Chen, Jierong; Ma, Jianhong; Cao, Lixue; Lyu, Zejian; Hou, Tieying	Ferroptosis-related gene SLC1A5 is a novel prognostic biomarker and correlates with immune infiltrates in stomach adenocarcinoma	CANCER CELL INTERNATIONAL	35305616
J	Yang, C; Li, JQ; Guo, YD; Gan, DX; Zhang, C; Wang, RL; Hua, L; Zhu, LL; Ma, PX; Shi, JJ; Li, SS; Su, HC	Yang, Cheng; Li, Junqiang; Guo, Yongdong; Gan, Dongxue; Zhang, Chao; Wang, Ronglin; Hua, Lei; Zhu, Liaoliao; Ma, Peixiang; Shi, Jingjie; Li, Shanshan; Su, Haichuan	Role of TFRC as a Novel Prognostic Biomarker and in Immunotherapy for Pancreatic Carcinoma	FRONTIERS IN MOLECULAR BIOSCIENCES	35372510
J	Li, L; Wang, BH	Li, Lei; Wang, Buhai	One Ferroptosis-Related Gene-Pair Signature Serves as an Original Prognostic Biomarker in Lung Adenocarcinoma	FRONTIERS IN GENETICS	35368652
J	Li, WY; Zhou, XY; Xu, SW; Cao, N; Li, BX; Chen, WB; Yang, BH; Yuan, MF; Xu, DN	Li, Wanyan; Zhou, Xiangying; Xu, Shiwen; Cao, Nan; Li, Bingxin; Chen, Wenbin; Yang, Baohe; Yuan, Mingfeng; Xu, Danning	Lipopolysaccharide-induced splenic ferroptosis in goslings was alleviated by polysaccharide of atractylodes macrocephala koidz associated with proinflammatory factors	POULTRY SCIENCE	35299067
J	Huang, C; Zhan, L	Huang, Chen; Zhan, Lei	Network Pharmacology Identifies Therapeutic Targets and the Mechanisms of Glutathione Action in Ferroptosis Occurring in Oral Cancer	FRONTIERS IN PHARMACOLOGY	35359830
J	Li, J; Tao, HS; Wang, WQ; Li, J; Zhang, EL	Li, Jiang; Tao, Haisu; Wang, Wenqiang; Li, Jian; Zhang, Erlei	The Detection and Verification of Two Heterogeneous Subgroups and a Risk Model Based on Ferroptosis-Related Genes in Hepatocellular Carcinoma	JOURNAL OF ONCOLOGY	35313563
J	Shi, QL; Liu, YZ; Lu, MX; Lei, QY; Chen, ZA; Wang, L; He, XH	Shi, Qili; Liu, Yizhe; Lu, Mingxing; Lei, Qun-Ying; Chen, Zhiao; Wang, Lu; He, Xianghuo	A pathway-guided strategy identifies a metabolic signature for prognosis prediction and precision therapy for hepatocellular carcinoma	COMPUTERS IN BIOLOGY AND MEDICINE	35286894
J	Chen, LB; Wang, C; Wang, YN; Hong, TY; Zhang, GW; Cui, XA	Chen, Linbao; Wang, Chao; Wang, Yuning; Hong, Tianyu; Zhang, Guangwen; Cui, Xingang	Functions, Roles, and Biological Processes of Ferroptosis-Related Genes in Renal Cancer: A Pan-Renal Cancer Analysis	FRONTIERS IN ONCOLOGY	35360452
J	Shao, HB; Yang, WJ; Dong, CH; Yang, XJ; Li, SS; Peng, Z	Shao, Hong-bin; Yang, Wan-jun; Dong, Chen-hui; Yang, Xiao-jie; Li, Shen-song; Peng, Zhou	Identification of an Iron Metabolism-Related lncRNA Signature for Predicting Osteosarcoma Survival and Immune Landscape	FRONTIERS IN GENETICS	35360864
J	Dong, JW; Zhao, HT; Wang, F; Jin, JQ; Ji, H; Yan, XW; Wang, N; Zhang, JH; Hu, SS	Dong, Jiawei; Zhao, Hongtao; Wang, Fang; Jin, Jiaqi; Ji, Hang; Yan, Xiuwei; Wang, Nan; Zhang, Jiheng; Hu, Shaoshan	Ferroptosis-Related Gene Contributes to Immunity, Stemness and Predicts Prognosis in Glioblastoma Multiforme	FRONTIERS IN NEUROLOGY	35359663
J	Liu, J; Li, H; Zhao, S; Lin, RB; Yu, JQ; Fan, NF	Liu, Jie; Li, Hui; Zhao, Shen; Lin, Rongbo; Yu, Jiaqing; Fan, Nanfeng	The Expression Pattern of Ferroptosis-Related Genes in Colon Adenocarcinoma: Highly Correlated to Tumor Microenvironment Characteristics	FRONTIERS IN GENETICS	35350245
J	Zhou, ZB; Yang, ZP; Cui, YS; Lu, S; Huang, YJ; Che, XY; Yang, LQ; Zhang, Y	Zhou, Zhongbao; Yang, Zhenpeng; Cui, Yuanshan; Lu, Shuai; Huang, Yongjin; Che, Xuanyan; Yang, Liqing; Zhang, Yong	Identification and Validation of a Ferroptosis-Related Long Non-Coding RNA (FRlncRNA) Signature to Predict Survival Outcomes and the Immune Microenvironment in Patients With Clear Cell Renal Cell Carcinoma	FRONTIERS IN GENETICS	35350243
J	Ping, HQ; Jia, XQ; Ke, HN	Ping, Haiqin; Jia, Xingqing; Ke, Hengning	A Novel Ferroptosis-Related lncRNAs Signature Predicts Clinical Prognosis and Is Associated With Immune Landscape in Pancreatic Cancer	FRONTIERS IN GENETICS	35330729
J	Jiang, XL; Yuan, YX; Tang, L; Wang, J; Zhang, DH; Duan, LC	Jiang, Xiulin; Yuan, Yixiao; Tang, Lin; Wang, Juan; Zhang, Dahang; Duan, Lincan	Systematic Analysis and Validation of the Prognosis, Immunological Role and Biology Function of the Ferroptosis-Related lncRNA GSEC/miRNA-101-3p/CISD1 Axis in Lung Adenocarcinoma	FRONTIERS IN MOLECULAR BIOSCIENCES	35320929
J	Pan, WL; Tan, Y; Meng, W; Huang, NH; Zhao, YB; Yu, ZQ; Huang, Z; Zhang, WH; Sun, B; Chen, JX	Pan, Wei-Lun; Tan, Yong; Meng, Wei; Huang, Nai-Han; Zhao, Yi-Bang; Yu, Zhi-Qiang; Huang, Zhong; Zhang, Wen-Hua; Sun, Bin; Chen, Jin-Xiang	Microenvironment-driven sequential ferroptosis, photodynamic therapy, and chemotherapy for targeted breast cancer therapy by a cancer-cell-membrane-coated nanoscale metal-organic framework	BIOMATERIALS	35247637
J	Wang, YR; Zhang, SJ; Bai, Y; Li, G; Wang, SY; Chen, JY; Liu, X; Yin, H	Wang, Yiru; Zhang, Shijie; Bai, Yang; Li, Gen; Wang, Siyu; Chen, Jiayi; Liu, Xin; Yin, Hang	Development and Validation of Ferroptosis-Related LncRNA Biomarker in Bladder Carcinoma	FRONTIERS IN CELL AND DEVELOPMENTAL BIOLOGY	35309945
J	Miao, HK; Ren, QN; Li, HM; Zeng, MY; Chen, DN; Xu, CM; Chen, YF; Wen, ZS	Miao, Huikai; Ren, Qiannan; Li, Hongmu; Zeng, Mingyue; Chen, Dongni; Xu, Chunmei; Chen, Youfang; Wen, Zhesheng	Comprehensive analysis of the autophagy-dependent ferroptosis-related gene FANCD2 in lung adenocarcinoma	BMC CANCER	35236309
J	Xu, LJ; Zheng, Q; Liu, WW	Xu, Lijun; Zheng, Qing; Liu, Wenwen	Combination of ferroptosis and pyroptosis to construct a prognostic classifier and predict immune landscape, chemotherapeutic efficacy and immunosuppressive molecules in hepatocellular carcinoma	BMC CANCER	35236323
J	Li, T; Wang, Y; Xiang, XW; Chen, CJ	Li, Tao; Wang, Yi; Xiang, Xianwang; Chen, Chuanjun	Development and Validation of a Ferroptosis-Related lncRNAs Prognosis Model in Oral Squamous Cell Carcinoma	FRONTIERS IN GENETICS	35299954
J	Schirrmacher, V	Schirrmacher, Volker	Molecular Mechanisms of Anti-Neoplastic and Immune Stimulatory Properties of Oncolytic Newcastle Disease Virus	BIOMEDICINES	35327364
J	Yan, JN; Ye, GL; Shao, YF	Yan, Jianing; Ye, Guoliang; Shao, Yongfu	High expression of the ferroptosis-associated MGST1 gene in relation to poor outcome and maladjusted immune cell infiltration in uterine corpus endometrial carcinoma	JOURNAL OF CLINICAL LABORATORY ANALYSIS	35218676
J	Lu, M; Li, JQ; Fan, X; Xie, F; Fan, J; Xiong, YP	Lu, Min; Li, Jiaqi; Fan, Xin; Xie, Fei; Fan, Jie; Xiong, Yuanping	Novel Immune-Related Ferroptosis Signature in Esophageal Cancer: An Informatics Exploration of Biological Processes Related to the TMEM161B-AS1/hsa-miR-27a-3p/GCH1 Regulatory Network	FRONTIERS IN GENETICS	35281840
J	Xu, ZJ; Chen, X; Song, LY; Yuan, F; Yan, YL	Xu, Zhijie; Chen, Xi; Song, Liying; Yuan, Fang; Yan, Yuanliang	Matrix Remodeling-Associated Protein 8 as a Novel Indicator Contributing to Glioma Immune Response by Regulating Ferroptosis	FRONTIERS IN IMMUNOLOGY	35281049
J	Liu, JC; Zhang, ZP; Liu, XD; Zhang, W; Meng, LF; Wang, JW; Lv, ZT; Xia, HR; Zhang, YG; Wang, JY	Liu, Jingchao; Zhang, Zhipeng; Liu, Xiaodong; Zhang, Wei; Meng, Lingfeng; Wang, Jiawen; Lv, Zhengtong; Xia, Haoran; Zhang, Yaoguang; Wang, Jianye	Predictive role of ferroptosis-related long non-coding RNAs in bladder cancer and their association with immune microenvironment and immunotherapy response	WORLD JOURNAL OF SURGICAL ONCOLOGY	35209909
J	Zhang, Z; Zhang, WW; Wang, YF; Wan, T; Hu, BY; Li, CH; Ge, XL; Lu, SC	Zhang, Ze; Zhang, Wenwen; Wang, Yafei; Wan, Tao; Hu, Bingyang; Li, Chonghui; Ge, Xinlan; Lu, Shichun	Construction and Validation of a Ferroptosis-Related lncRNA Signature as a Novel Biomarker for Prognosis, Immunotherapy and Targeted Therapy in Hepatocellular Carcinoma	FRONTIERS IN CELL AND DEVELOPMENTAL BIOLOGY	35295858
J	Zhou, XM; Zou, LB; Liao, HY; Luo, JQ; Yang, TW; Wu, J; Chen, WB; Wu, KH; Cen, SR; Lv, DJ; Shu, FP; Yang, Y; Li, C; Li, BK; Mao, XM	Zhou, Xumin; Zou, Libin; Liao, Hangyu; Luo, Junqi; Yang, Taowei; Wu, Jun; Chen, Wenbin; Wu, Kaihui; Cen, Shengren; Lv, Daojun; Shu, Fangpeng; Yang, Yu; Li, Chun; Li, Bingkun; Mao, Xiangming	Abrogation of HnRNP L enhances anti-PD-1 therapy efficacy via diminishing PD-L1 and promoting CD8(+) T cell-mediated ferroptosis in castration-resistant prostate cancer	ACTA PHARMACEUTICA SINICA B	35256940
J	Yue, TH; Liu, XZ; Zuo, S; Zhu, J; Li, JC; Liu, YC; Chen, SW; Wang, PY	Yue, Taohua; Liu, Xiangzheng; Zuo, Shuai; Zhu, Jing; Li, Jichang; Liu, Yucun; Chen, Shanwen; Wang, Pengyuan	BCL2A1 and CCL18 Are Predictive Biomarkers of Cisplatin Chemotherapy and Immunotherapy in Colon Cancer Patients	FRONTIERS IN CELL AND DEVELOPMENTAL BIOLOGY	35265629
J	Wang, WJ; Ling, YY; Zhong, YM; Li, ZY; Tan, CP; Mao, ZW	Wang, Wen-Jin; Ling, Yu-Yi; Zhong, Yan-Mei; Li, Zhi-Yuan; Tan, Cai-Ping; Mao, Zong-Wan	Ferroptosis-Enhanced Cancer Immunity by a Ferrocene-Appended Iridium(III) Diphosphine Complex	ANGEWANDTE CHEMIE-INTERNATIONAL EDITION	34965011
J	Yu, T; Tan, HC; Liu, CH; Nie, W; Wang, Y; Zhou, KX; Shi, HS	Yu, Ting; Tan, Huaicheng; Liu, Chunhua; Nie, Wen; Wang, Yang; Zhou, Kexun; Shi, Huashan	Integratively Genomic Analysis Reveals the Prognostic and Immunological Characteristics of Pyroptosis and Ferroptosis in Pancreatic Cancer for Precision Immunotherapy	FRONTIERS IN CELL AND DEVELOPMENTAL BIOLOGY	35242763
J	Lu, YJ; Gong, Y; Li, WJ; Zhao, CY; Guo, F	Lu, Yu-Jie; Gong, Yang; Li, Wen-Jing; Zhao, Chen-Yi; Guo, Feng	Exploration the prognostic significance of a novel ferroptosis-related gene model in breast cancer	ANNALS OF TRANSLATIONAL MEDICINE	35280394
J	Chen, C; Wang, ZY; Jia, SR; Zhang, Y; Ji, SL; Zhao, Z; Kwok, RTK; Lam, JWY; Ding, D; Shi, Y; Tang, BZ	Chen, Chao; Wang, Zaiyu; Jia, Shaorui; Zhang, Yuan; Ji, Shenglu; Zhao, Zheng; Kwok, Ryan T. K.; Lam, Jacky W. Y.; Ding, Dan; Shi, Yang; Tang, Ben Zhong	Evoking Highly Immunogenic Ferroptosis Aided by Intramolecular Motion-Induced Photo-Hyperthermia for Cancer Therapy	ADVANCED SCIENCE	35132824
J	Chen, LJ; Niu, X; Qiao, X; Liu, S; Ma, HM; Shi, XQ; He, XM; Zhong, M	Chen, Lijie; Niu, Xing; Qiao, Xue; Liu, Sai; Ma, Hongmei; Shi, Xueqing; He, Xuemei; Zhong, Ming	Characterization of Interplay Between Autophagy and Ferroptosis and Their Synergistical Roles on Manipulating Immunological Tumor Microenvironment in Squamous Cell Carcinomas	FRONTIERS IN IMMUNOLOGY	35185859
J	Shi, XB; Li, Y; Pan, SP; Liu, XX; Ke, Y; Guo, W; Wang, YC; Ruan, QL; Zhang, XZ; Ma, HB	Shi, Xiaobo; Li, You; Pan, Shupei; Liu, Xiaoxiao; Ke, Yue; Guo, Wei; Wang, Yuchen; Ruan, Qinli; Zhang, Xiaozhi; Ma, Hongbing	Identification and validation of an autophagy-related gene signature for predicting prognosis in patients with esophageal squamous cell carcinoma	SCIENTIFIC REPORTS	35121801
J	Cao, KX; Du, YY; Bao, X; Han, MD; Su, R; Pang, JX; Liu, SJ; Shi, Z; Yan, F; Feng, SH	Cao, Kunxia; Du, Yangyang; Bao, Xin; Han, Mingda; Su, Rui; Pang, Jiuxia; Liu, Shujun; Shi, Zhan; Yan, Fei; Feng, Shouhua	Glutathione-Bioimprinted Nanoparticles Targeting of N6-methyladenosine FTO Demethylase as a Strategy against Leukemic Stem Cells	SMALL	35119204
J	Sun, SY; Zhang, GR; Zhang, LT	Sun, Shuya; Zhang, Guanran; Zhang, Litao	A Novel Ferroptosis-Related lncRNA Prognostic Model and Immune Infiltration Features in Skin Cutaneous Melanoma	FRONTIERS IN CELL AND DEVELOPMENTAL BIOLOGY	35186949
J	Xiong, D; Li, MJ; Zeng, C	Xiong, Dan; Li, Mojuan; Zeng, Chong	Construction and validation of a risk scoring model for diffuse large B-cell lymphoma based on ferroptosis-related genes and its association with immune infiltration	TRANSLATIONAL ONCOLOGY	34920339
J	Wang, YL; Pan, YB; Wu, JC; Luo, YB; Fang, ZH; Xu, RZ; Teng, WJ; Chen, M; Li, Y	Wang, Yuli; Pan, Yanbin; Wu, Jianchun; Luo, Yingbin; Fang, Zhihong; Xu, Rongzhong; Teng, Wenjing; Chen, Min; Li, Yan	A Novel Predictive Model Incorporating Ferroptosis-Related Gene Signatures for Overall Survival in Patients with Lung Adenocarcinoma	MEDICAL SCIENCE MONITOR	35102130
J	Du, YQ; Zhang, R; Yang, JN; Liu, SK; Zhou, JL; Zhao, RX; He, F; Zhang, YQ; Yang, PAP; Lin, J	Du, Yaqian; Zhang, Rui; Yang, Jiani; Liu, Shikai; Zhou, Jialing; Zhao, Ruoxi; He, Fei; Zhang, Yanqiao; Yang, Piaoping; Lin, Jun	A Closed-Loop Therapeutic Strategy Based on Mutually Reinforced Ferroptosis and Immunotherapy	ADVANCED FUNCTIONAL MATERIALS
J	Shi, JF; Lai, DL; Zuo, XJ; Liu, DS; Chen, B; Zheng, YJ; Lu, CL; Gu, XF	Shi, Junfeng; Lai, Donglin; Zuo, Xiaojia; Liu, Dingsheng; Chen, Bing; Zheng, Yanjun; Lu, Changlian; Gu, Xuefeng	Identification of Ferroptosis-Related Biomarkers for Prognosis and Immunotherapy in Patients With Glioma	FRONTIERS IN CELL AND DEVELOPMENTAL BIOLOGY	35174152
J	Cai, YH; Liang, XQ; Zhan, ZM; Zeng, Y; Lin, J; Xu, AQ; Xue, SS; Xu, W; Chai, P; Mao, YQ; Song, ZB; Han, L; Xiao, JQ; Song, Y; Zhang, X	Cai, Yonghua; Liang, Xianqiu; Zhan, Zhengming; Zeng, Yu; Lin, Jie; Xu, Anqi; Xue, Shuaishuai; Xu, Wei; Chai, Peng; Mao, Yangqi; Song, Zibin; Han, Lei; Xiao, Jianqi; Song, Ye; Zhang, Xian	A Ferroptosis-Related Gene Prognostic Index to Predict Temozolomide Sensitivity and Immune Checkpoint Inhibitor Response for Glioma	FRONTIERS IN CELL AND DEVELOPMENTAL BIOLOGY	35174170
J	Gao, C; Kong, N; Zhang, F; Tang, TY; Li, JY; Ding, HL; Sun, ZC; Wu, LY; Xu, MS	Gao, Chen; Kong, Ning; Zhang, Fan; Tang, Tianyu; Li, Jiaying; Ding, Honglei; Sun, Zhichao; Wu, Linyu; Xu, Maosheng	Risk stratification of lung adenocarcinoma using a nomogram combined with ferroptosis-related LncRNAs and subgroup analysis with immune and N6-methyladenosine modification	BMC MEDICAL GENOMICS	35093068
J	Wu, JY; Sun, ZJ; Bi, Q; Wang, W	Wu, Jiyue; Sun, Zejia; Bi, Qing; Wang, Wei	A Ferroptosis-Related Genes Model Allows for Prognosis and Treatment Stratification of Clear Cell Renal Cell Carcinoma: A Bioinformatics Analysis and Experimental Verification	FRONTIERS IN ONCOLOGY	35155251
J	Yi, LL; Huang, P; Gu, YF; Wu, GW; Zou, XF; Guo, LH; Wen, CL; Zhu, JL; Zhao, DD	Yi, Lilan; Huang, Ping; Gu, Yinfang; Wu, Guowu; Zou, Xiaofang; Guo, Longhua; Wen, Chunling; Zhu, Junlin; Zhao, Dongdong	Clinical Significance and Immune Landscape of Recurrence-Associated Ferroptosis Signature in Early-Stage Lung Adenocarcinoma	FRONTIERS IN ONCOLOGY	35155238
J	Wu, ZW; Lu, ZX; Li, L; Ma, M; Long, F; Wu, RL; Huang, LH; Chou, J; Yang, KY; Li, XR; Hu, G; Zhang, Y; Lin, CW	Wu, Zhiwei; Lu, Zhixing; Li, Liang; Ma, Min; Long, Fei; Wu, Runliu; Huang, Lihua; Chou, Jing; Yang, Kaiyan; Li, Xiaorong; Hu, Gui; Zhang, Yi; Lin, Changwei	Identification and Validation of Ferroptosis-Related LncRNA Signatures as a Novel Prognostic Model for Colon Cancer	FRONTIERS IN IMMUNOLOGY	35154072
J	Zhu, L; Chen, M; Huang, BS; Zhang, T; Chen, K; Lian, H; Liu, M; Zhao, KJ; Pang, Y; Zhang, J; Li, QC; Zhong, CL	Zhu, Lei; Chen, Mu; Huang, Bingsong; Zhang, Tao; Chen, Kui; Lian, Hao; Liu, Min; Zhao, Kaijun; Pang, Ying; Zhang, Jing; Li, Qinchuan; Zhong, Chunlong	Genomic Analysis Uncovers Immune Microenvironment Characteristics and Drug Sensitivity of Ferroptosis in Breast Cancer Brain Metastasis	FRONTIERS IN GENETICS	35154262
J	Liu, JC; Zhang, ZP; Zhang, W; Meng, LF; Wang, JW; Lv, ZT; Xia, HR; Wu, M; Zhang, YG; Wang, JY	Liu, Jingchao; Zhang, Zhipeng; Zhang, Wei; Meng, Lingfeng; Wang, Jiawen; Lv, Zhengtong; Xia, Haoran; Wu, Meng; Zhang, Yaoguang; Wang, Jianye	Ferroptosis Mediation Patterns Reveal Novel Tool to Implicate Immunotherapy and Multi-Omics Characteristics in Bladder Cancer	FRONTIERS IN CELL AND DEVELOPMENTAL BIOLOGY	35145965
J	Yao, JX; Zhang, YC; Li, ML; Sun, ZY; Liu, T; Zhao, MF; Li, Z	Yao, Jiaxi; Zhang, Yuchong; Li, Mengling; Sun, Zuyu; Liu, Tao; Zhao, Mingfang; Li, Zhi	Single-Cell RNA-Seq Reveals the Promoting Role of Ferroptosis Tendency During Lung Adenocarcinoma EMT Progression	FRONTIERS IN CELL AND DEVELOPMENTAL BIOLOGY	35127731
J	Feng, SW; Yin, H; Zhang, K; Shan, M; Ji, X; Luo, SH; Shen, Y	Feng, Songwei; Yin, Han; Zhang, Ke; Shan, Mei; Ji, Xuan; Luo, Shanhui; Shen, Yang	Integrated clinical characteristics and omics analysis identifies a ferroptosis and iron-metabolism-related lncRNA signature for predicting prognosis and therapeutic responses in ovarian cancer	JOURNAL OF OVARIAN RESEARCH	35057848
J	Tang, R; Wu, ZJ; Rong, ZY; Xu, J; Wang, W; Zhang, B; Yu, XJ; Shi, S	Tang, Rong; Wu, Zijian; Rong, Zeyin; Xu, Jin; Wang, Wei; Zhang, Bo; Yu, Xianjun; Shi, Si	Ferroptosis-related lncRNA pairs to predict the clinical outcome and molecular characteristics of pancreatic ductal adenocarcinoma	BRIEFINGS IN BIOINFORMATICS	34553745
J	Ren, XX; Wang, X; Yan, YL; Chen, X; Cai, Y; Liang, QJ; Peng, B; Xu, ZJ; He, QC; Kang, FH; Li, JB; Zhang, WQ; Hong, QH; Peng, JW; Xiao, MZ	Ren, Xinxin; Wang, Xiang; Yan, Yuanliang; Chen, Xi; Cai, Yuan; Liang, Qiuju; Peng, Bi; Xu, Zhijie; He, Qingchun; Kang, Fanhua; Li, Jianbo; Zhang, Wenqin; Hong, Qianhui; Peng, Jinwu; Xiao, Muzhang	Integrative bioinformatics and experimental analysis revealed TEAD as novel prognostic target for hepatocellular carcinoma and its roles in ferroptosis regulation	AGING-US	35077390
J	Wei, YW; Wang, ZH; Yang, J; Xu, R; Deng, HZ; Ma, SY; Fang, TX; Zhang, J; Shen, Q	Wei, Yawen; Wang, Zhihua; Yang, Jie; Xu, Rui; Deng, Huizi; Ma, Siyu; Fang, Tianxu; Zhang, Jun; Shen, Qi	Reactive oxygen species / photothermal therapy dual-triggered biomimetic gold nanocages nanoplatform for combination cancer therapy via ferroptosis and tumor-associated macrophage repolarization mechanism	JOURNAL OF COLLOID AND INTERFACE SCIENCE	34695762
J	Wang, S; Xie, Z; Wu, ZH	Wang, Su; Xie, Zhen; Wu, Zenghong	Establishment and Validation of a Ferroptosis-Related Gene Signature to Predict Overall Survival in Lung Adenocarcinoma	FRONTIERS IN GENETICS	35096011
J	Zhang, HL; Hu, BX; Li, ZL; Du, T; Shan, JL; Ye, ZP; Peng, XD; Li, X; Huang, Y; Zhu, XY; Chen, YH; Feng, GK; Yang, DJ; Deng, R; Zhu, XF	Zhang, Hai-Liang; Hu, Bing-Xin; Li, Zhi-Ling; Du, Tian; Shan, Jia-Lu; Ye, Zhi-Peng; Peng, Xiao-Dan; Li, Xuan; Huang, Yun; Zhu, Xian-Ying; Chen, Yu-Hong; Feng, Gong-Kan; Yang, Dajun; Deng, Rong; Zhu, Xiao-Feng	PKC beta II phosphorylates ACSL4 to amplify lipid peroxidation to induce ferroptosis	NATURE CELL BIOLOGY	35027735
J	Xu, Y; Guo, YQ; Zhang, CC; Zhan, MS; Jia, L; Song, SL; Jiang, CJ; Shen, MW; Shi, XY	Xu, Yao; Guo, Yunqi; Zhang, Changchang; Zhan, Mengsi; Jia, Liang; Song, Shaoli; Jiang, Chunjuan; Shen, Mingwu; Shi, Xiangyang	Fibronectin-Coated Metal-Phenolic Networks for Cooperative Tumor Chemo-/Chemodynamic/Immune Therapy via Enhanced Ferroptosis-Mediated Immunogenic Cell Death	ACS NANO	35023715
J	Xiao, RX; Wang, SS; Guo, J; Liu, SH; Ding, AP; Wang, GJ; Li, WQ; Zhang, YQ; Bian, XQ; Zhao, SF; Qiu, WS	Xiao, Ruoxi; Wang, Shasha; Guo, Jing; Liu, Shihai; Ding, Aiping; Wang, Gongjun; Li, Wenqian; Zhang, Yuqi; Bian, Xiaoqian; Zhao, Shufen; Qiu, Wensheng	Ferroptosis-related gene NOX4, CHAC1 and HIF1A are valid biomarkers for stomach adenocarcinoma	JOURNAL OF CELLULAR AND MOLECULAR MEDICINE	35023280
J	Xing, CQ; Yin, HM; Yao, ZY; Xing, XL	Xing, Chaoqun; Yin, Huiming; Yao, Zhi-Yong; Xing, Xiao-Liang	Prognostic Signatures Based on Ferroptosis- and Immune-Related Genes for Cervical Squamous Cell Carcinoma and Endocervical Adenocarcinoma	FRONTIERS IN ONCOLOGY	35087751
J	Ke, ZB; You, Q; Sun, JB; Zhu, JM; Li, XD; Chen, DN; Su, L; Zheng, QS; Wei, Y; Xue, XY; Xu, N	Ke, Zhi-Bin; You, Qi; Sun, Jiang-Bo; Zhu, Jun-Ming; Li, Xiao-Dong; Chen, Dong-Ning; Su, Li; Zheng, Qing-Shui; Wei, Yong; Xue, Xue-Yi; Xu, Ning	A Novel Ferroptosis-Based Molecular Signature Associated with Biochemical Recurrence-Free Survival and Tumor Immune Microenvironment of Prostate Cancer	FRONTIERS IN CELL AND DEVELOPMENTAL BIOLOGY	35071228
J	Wang, H; Cheng, Q; Chang, KK; Bao, LJ; Yi, XF	Wang, Huan; Cheng, Qi; Chang, Kaikai; Bao, Lingjie; Yi, Xiaofang	Integrated Analysis of Ferroptosis-Related Biomarker Signatures to Improve the Diagnosis and Prognosis Prediction of Ovarian Cancer	FRONTIERS IN CELL AND DEVELOPMENTAL BIOLOGY	35071242
J	Xie, LS; Li, J; Wang, GH; Sang, W; Xu, MZ; Li, WX; Yan, J; Li, B; Zhang, Z; Zhao, Q; Yuan, Z; Fan, QL; Dai, YL	Xie, Lisi; Li, Jie; Wang, Guohao; Sang, Wei; Xu, Mengze; Li, Wenxi; Yan, Jie; Li, Bei; Zhang, Zhan; Zhao, Qi; Yuan, Zhen; Fan, Quli; Dai, Yunlu	Phototheranostic Metal-Phenolic Networks with Antiexosomal PD-L1 Enhanced Ferroptosis for Synergistic Immunotherapy	JOURNAL OF THE AMERICAN CHEMICAL SOCIETY	34985903
J	Zhao, JZ; Zhao, Y; Ma, XW; Feng, HL; Cui, RM	Zhao, Jiazheng; Zhao, Yi; Ma, Xiaowei; Feng, Helin; Cui, Rongmin	Immunological and prognostic significance of novel ferroptosis-related genes in soft tissue sarcoma	PLOS ONE	34982796
J	Li, JH; Tian, XJ; Nie, Y; He, Y; Wu, WL; Lei, XJ; Zhang, TC; Wang, YF; Mao, ZZ; Zhang, H; Zhang, X; Song, WJ	Li, Jianhui; Tian, Xiaojuan; Nie, Ye; He, Ying; Wu, Wenlong; Lei, Xinjun; Zhang, Tianchen; Wang, Yanfang; Mao, Zhenzhen; Zhang, Hong; Zhang, Xuan; Song, Wenjie	BTBD10 is a Prognostic Biomarker Correlated With Immune Infiltration in Hepatocellular Carcinoma	FRONTIERS IN MOLECULAR BIOSCIENCES	35059434
J	Lai, DL; Tan, L; Zuo, XJ; Liu, DS; Jiao, DY; Wan, GQ; Lu, CL; Shen, DJ; Gu, XF	Lai, Donlin; Tan, Lin; Zuo, Xiaojia; Liu, DingSheng; Jiao, Deyi; Wan, Guoqing; Lu, Changlian; Shen, Dongjie; Gu, Xuefeng	Prognostic Ferroptosis-Related lncRNA Signatures Associated With Immunotherapy and Chemotherapy Responses in Patients With Stomach Cancer	FRONTIERS IN GENETICS	35047016
J	Xu, R; Wu, X; Zhao, QQ; Yang, QL	Xu, Rong; Wu, Xin; Zhao, Qiangqiang; Yang, Qinglong	Ferroptosis synergistically sensitizes wee1 inhibitors: a bibliometric study	AMERICAN JOURNAL OF TRANSLATIONAL RESEARCH	36628201
J	Xing, XL; Liu, Y; Liu, JH; Zhou, HF; Zhang, HR; Zuo, Q; Bu, P; Duan, T; Zhou, Y; Xiao, Z	Xing, X. -L.; Liu, Y.; Liu, J. -H.; Zhou, H. -F.; Zhang, H. -R.; Zuo, Q.; Bu, P.; Duan, T.; Zhou, Y.; Xiao, Z. Q.	A nomogram integrating ferroptosis- and immune-related biomarker for prediction of prognosis and diagnosis in kidney renal clear cell carcinoma	EUROPEAN REVIEW FOR MEDICAL AND PHARMACOLOGICAL SCIENCES		REPEATED
J	Xing, XL; Liu, Y; Liu, JH; Zhou, HF; Zhang, HR; Zuo, Q; Bu, P; Duan, T; Zhou, Y; Xiao, ZQ	Xing, X. -l.; Liu, Y.; Liu, J. -h.; Zhou, H. -F.; Zhang, H. -R.; Zuo, Q.; Bu, P.; Duan, T.; Zhou, Y.; Xiao, Z. -Q.	A nomogram integrating ferroptosis-and immune-related biomarker for prediction of prognosis and diagnosis in kidney renal clear cell carcinoma	EUROPEAN REVIEW FOR MEDICAL AND PHARMACOLOGICAL SCIENCES
J	Liu, X; Cui, QQ	Liu, Xiao; Cui, Qianqian	Identification of CISD1 as a Prognostic Biomarker for Breast Cancer	INTERNATIONAL JOURNAL OF GENERAL MEDICINE	36507250
J	Sun, HY; Qian, XY; Yang, W; Zhou, WZ; Zhou, CA; Liu, S; Shi, HB; Tian, W	Sun, Hanyao; Qian, Xiyan; Yang, Wei; Zhou, Weizhong; Zhou, Chungao; Liu, Sheng; Shi, Haibin; Tian, Wei	Novel prognostic signature based on HRAS, MAPK3 and TFRC identified to be associated with ferroptosis and the immune microenvironment in hepatocellular carcinoma	AMERICAN JOURNAL OF TRANSLATIONAL RESEARCH	36398204
J	Huang, XB; Zhou, D; Ye, XJ; Jin, J	Huang, Xianbo; Zhou, De; Ye, Xiujin; Jin, Jie	A novel ferroptosis-related gene signature can predict prognosis and influence immune microenvironment in acute myeloid leukemia	BOSNIAN JOURNAL OF BASIC MEDICAL SCIENCES	34784264
J	Yang, LH; Xu, LZ; Huang, ZJ; Pan, HH; Wu, M; Wu, QY; Lu, T; Zhang, YP; Zhu, YB; Wu, JB; Luo, JW; Yang, GK; Ye, LF	Yang, Lin-Hui; Xu, Li-Zhen; Huang, Zhi-Jian; Pan, Hong-Hong; Wu, Min; Wu, Qiu-Yan; Lu, Tao; Zhang, Yan-Ping; Zhu, Yao-Bin; Wu, Jia-Bin; Luo, Jie-Wei; Yang, Guo-Kai; Ye, Lie-Fu	Comprehensive analysis of immune ferroptosis gene in renal clear cell carcinoma: prognosis and influence of tumor microenvironment	AMERICAN JOURNAL OF TRANSLATIONAL RESEARCH	36247256
J	Lei, LL; Dong, Z; Xu, L; Yang, FR; Yin, BL; Wang, YJ; Yue, RY; Guan, GQ; Xu, JT; Song, GS; Zhang, XB	Lei, Lingling; Dong, Zhe; Xu, Li; Yang, Fengrui; Yin, Baoli; Wang, Youjuan; Yue, Renye; Guan, Guoqiang; Xu, Juntao; Song, Guosheng; Zhang, Xiao-Bing	Metal-fluorouracil networks with disruption of mitochondrion enhanced ferroptosis for synergistic immune activation	THERANOSTICS	36168615
J	Qi, XC; Wang, J; Che, XY; Li, QL; Li, XW; Wang, QF; Wu, GZ	Qi, Xiaochen; Wang, Jin; Che, Xiangyu; Li, Quanlin; Li, Xiaowei; Wang, Qifei; Wu, Guangzhen	The potential value of cuprotosis (copper-induced cell death) in the therapy of clear cell renal cell carcinoma	AMERICAN JOURNAL OF CANCER RESEARCH	36119838
J	Wang, J; Ren, J; Liu, JF; Zhang, LY; Yuan, QH; Dong, B	Wang, Jie; Ren, Jie; Liu, Jifeng; Zhang, Linyun; Yuan, Qihang; Dong, Bin	Identification and verification of the ferroptosis- and pyroptosis-associated prognostic signature for low-grade glioma	BOSNIAN JOURNAL OF BASIC MEDICAL SCIENCES	35276059
J	Guo, X; Zhou, XG	Guo, Xing; Zhou, Xiaogang	Risk stratification of acute myeloid leukemia: Assessment using a novel prediction model based on ferroptosis-immune related genes	MATHEMATICAL BIOSCIENCES AND ENGINEERING	36653976
J	Wang, WW; Zhang, JJ; Wang, YQ; Xu, YS; Zhang, SR	Wang, Wenwen; Zhang, Jingjing; Wang, Yuqing; Xu, Yasi; Zhang, Shirong	Identifies microtubule-binding protein CSPP1 as a novel cancer biomarker associated with ferroptosis and tumor microenvironment	COMPUTATIONAL AND STRUCTURAL BIOTECHNOLOGY JOURNAL	35832625
J	Zhao, MN; Li, M; Zheng, YS; Hu, ZY; Liang, JQ; Bi, GS; Bian, YY; Sui, QH; Zhan, C; Lin, M; Wang, Q	Zhao, Mengnan; Li, Ming; Zheng, Yuansheng; Hu, Zhengyang; Liang, Jiaqi; Bi, Guoshu; Bian, Yunyi; Sui, Qihai; Zhan, Cheng; Lin, Miao; Wang, Qun	Identification and analysis of a prognostic ferroptosis and iron-metabolism signature for esophageal squamous cell carcinoma	JOURNAL OF CANCER	35371305
J	Wang, ZJ; Chen, XN; Jiang, Z	Wang, Zhijian; Chen, Xuenuo; Jiang, Zheng	Immune infiltration and a ferroptosis-related gene signature for predicting the prognosis of patients with cholangiocarcinoma	AMERICAN JOURNAL OF TRANSLATIONAL RESEARCH	35273723
J	Xiao, Y; Xie, YD; Liu, YY; Lu, XY; Wang, Z; Sun, S; Liu, L; Tang, XL; Xiao, H; Liu, HY	Xiao, Yong; Xie, Yandong; Liu, Yuyang; Lu, Xueying; Wang, Zhen; Sun, Shuo; Liu, Liang; Tang, Xianglong; Xiao, Hong; Liu, Hongyi	Construction of a novel radiosensitivity- and ferroptosis-associated gene signature for prognosis prediction in gliomas	JOURNAL OF CANCER	35711838
J	Huang, ZW; Li, Y; Hong, WQ; Chen, XC; Pan, YH; Weng, YL; Liu, W; Wang, LH; Qiu, SF	Huang, Zongwei; Li, Ying; Hong, Wenquan; Chen, Xiaochuan; Pan, Yuhui; Weng, Youliang; Liu, Wei; Wang, Lihua; Qiu, Sufang	Identification of a ferroptosis-associated gene signature and the related therapeutic targets in head and neck squamous carcinoma	INTERNATIONAL IMMUNOPHARMACOLOGY	34906855
J	Han, WB; Duan, XP; Ni, KY; Li, YY; Chan, C; Lin, WB	Han, Wenbo; Duan, Xiaopin; Ni, Kaiyuan; Li, Youyou; Chan, Christina; Lin, Wenbin	Co-delivery of dihydroartemisinin and pyropheophorbide-iron elicits ferroptosis to potentiate cancer immunotherapy	BIOMATERIALS	34920370
J	Luo, WQ; Dai, WX; Li, QG; Mo, SB; Han, LY; Xiao, XY; Gu, RQ; Xiang, WQ; Ye, L; Wang, RJ; Xu, Y; Cai, SJ; Cai, GX	Luo, Wenqin; Dai, Weixing; Li, Qingguo; Mo, Shaobo; Han, Lingyu; Xiao, Xiuying; Gu, Ruiqi; Xiang, Wenqiang; Ye, Li; Wang, Renjie; Xu, Ye; Cai, Sanjun; Cai, Guoxiang	Ferroptosis-associated molecular classification characterized by distinct tumor microenvironment profiles in colorectal cancer	INTERNATIONAL JOURNAL OF BIOLOGICAL SCIENCES	35342352
J	Da, QG; Ren, MM; Huang, L; Qu, JH; Yang, QH; Xu, JA; Ma, Q; Mao, XX; Cai, YF; Zhao, DW; Luo, JH; Yan, ZL; Sun, L; Ouyang, KF; Zhang, XW; Han, Z; Liu, JK; Wang, T	Da, Qingen; Ren, Mingming; Huang, Lei; Qu, Jianhua; Yang, Qiuhua; Xu, Jiean; Ma, Qian; Mao, Xiaoxiao; Cai, Yongfeng; Zhao, Dingwei; Luo, Junhua; Yan, Zilong; Sun, Lu; Ouyang, Kunfu; Zhang, Xiaowei; Han, Zhen; Liu, Jikui; Wang, Tao	Identification and Validation of a Ferroptosis-Related Signature for Predicting Prognosis and Immune Microenvironment in Papillary Renal Cell Carcinoma	INTERNATIONAL JOURNAL OF GENERAL MEDICINE	35313551
J	Lin, Y; Dong, YB; Liu, WY; Fan, XY; Sun, Y	Lin, Yi; Dong, Yubing; Liu, Wanyu; Fan, Xingyun; Sun, Ying	Pan-Cancer Analyses Confirmed the Ferroptosis-Related Gene SLC7A11 as a Prognostic Biomarker for Cancer	INTERNATIONAL JOURNAL OF GENERAL MEDICINE	35282646
J	Wang, JK; Li, Y; Zhang, C; Chen, X; Zhu, LZ; Luo, T	Wang, Jukun; Li, Yu; Zhang, Chao; Chen, Xin; Zhu, Linzhong; Luo, Tao	Role of ferroptosis-related molecular patterns in hepatocellular carcinoma microenvironment	AMERICAN JOURNAL OF TRANSLATIONAL RESEARCH	35173831
J	Sun, WJ; Yan, JQ; Ma, HX; Wu, JN; Zhang, YJ	Sun, Wenjie; Yan, Junqiang; Ma, Hongxia; Wu, Jiannan; Zhang, Yongjiang	Autophagy-Dependent Ferroptosis-Related Signature is Closely Associated with the Prognosis and Tumor Immune Escape of Patients with Glioma	INTERNATIONAL JOURNAL OF GENERAL MEDICINE	35023963
J	Chen, YC; Shang, HT; Wang, CY; Zeng, JQ; Zhang, ST; Wu, BL; Cheng, W	Chen, Yichi; Shang, Haitao; Wang, Chunyue; Zeng, Jiaqi; Zhang, Shentao; Wu, Bolin; Cheng, Wen	RNA-Seq Explores the Mechanism of Oxygen-Boosted Sonodynamic Therapy Based on All-in-One Nanobubbles to Enhance Ferroptosis for the Treatment of HCC	INTERNATIONAL JOURNAL OF NANOMEDICINE	35027829
J	Yan, YC; Meng, GX; Ding, ZN; Liu, YF; Chen, ZQ; Yan, LJ; Yang, YF; Liu, H; Yang, CC; Dong, ZR; Hong, JG; Li, T	Yan, Yu-Chuan; Meng, Guang-Xiao; Ding, Zi-Niu; Liu, Yan-Feng; Chen, Zhi-Qiang; Yan, Lun-Jie; Yang, Ya-Fei; Liu, Hui; Yang, Chun-Cheng; Dong, Zhao-Ru; Hong, Jian-Guo; Li, Tao	Somatic mutation and expression of BAP1 in hepatocellular carcinoma: an indicator for ferroptosis and immune checkpoint inhibitor therapies	JOURNAL OF CANCER	34976173
J	Tang, BF; Yan, RC; Zhu, JY; Cheng, SM; Kong, CL; Chen, WQ; Fang, SJ; Wang, YJ; Yang, Y; Qiu, RF; Lu, CY; Ji, JS	Tang, Bufu; Yan, Ruochen; Zhu, Jinyu; Cheng, Shimiao; Kong, Chunli; Chen, Weiqian; Fang, Shiji; Wang, Yajie; Yang, Yang; Qiu, Rongfang; Lu, Chenying; Ji, Jiansong	Integrative analysis of the molecular mechanisms, immunological features and immunotherapy response of ferroptosis regulators across 33 cancer types	INTERNATIONAL JOURNAL OF BIOLOGICAL SCIENCES	34975326
J	Ye, L; Jin, FY; Kumar, SK; Dai, Y	Ye, Long; Jin, Fengyan; Kumar, Shaji K.; Dai, Yun	The mechanisms and therapeutic targets of ferroptosis in cancer	EXPERT OPINION ON THERAPEUTIC TARGETS	34821176
J	Zhang, WY; Liu, JW; Li, XY; Zheng, Y; Chen, LF; Wang, DD; Foda, MF; Ma, ZY; Zhao, YL; Han, HY	Zhang, Weiyun; Liu, Jiawei; Li, Xuyu; Zheng, Yue; Chen, Lianfu; Wang, Dongdong; Foda, Mohamed Frahat; Ma, Zhaoyu; Zhao, Yanli; Han, Heyou	Precise Chemodynamic Therapy of Cancer by Trifunctional Bacterium-Based Nanozymes	ACS NANO	34851608
J	Jiang, WR; Song, YT; Zhong, ZW; Gao, JL; Meng, XF	Jiang, Wenru; Song, Yingtao; Zhong, Zhaowei; Gao, Jili; Meng, Xiaofei	Ferroptosis-Related Long Non-Coding RNA Signature Contributes to the Prediction of Prognosis Outcomes in Head and Neck Squamous Cell Carcinomas	FRONTIERS IN GENETICS	34976018
J	Wen, K; Yan, YC; Shi, JY; Hu, L; Wang, WD; Liao, H; Li, HM; Zhu, Y; Mao, K; Xiao, ZY	Wen, Kai; Yan, Yongcong; Shi, Juanyi; Hu, Lei; Wang, Weidong; Liao, Hao; Li, Huoming; Zhu, Yue; Mao, Kai; Xiao, Zhiyu	Construction and Validation of a Combined Ferroptosis and Hypoxia Prognostic Signature for Hepatocellular Carcinoma	FRONTIERS IN MOLECULAR BIOSCIENCES	34977159
J	Wang, SJ; Yi, XL; Wu, ZJ; Guo, S; Dai, W; Wang, HN; Shi, Q; Zeng, K; Guo, WN; Li, CY	Wang, Sijia; Yi, Xiuli; Wu, Zhenjie; Guo, Sen; Dai, Wei; Wang, Huina; Shi, Qiong; Zeng, Kang; Guo, Weinan; Li, Chunying	CAMKK2 Defines Ferroptosis Sensitivity of Melanoma Cells by Regulating AMPK-NRF2 Pathway	JOURNAL OF INVESTIGATIVE DERMATOLOGY	34242660
J	Ma, JF; Hu, X; Yao, YX; Wu, LX; Sheng, C; Chen, KX; Liu, B	Ma, Junfu; Hu, Xin; Yao, Yanxin; Wu, Liuxing; Sheng, Chao; Chen, Kexin; Liu, Ben	Characterization of Two Ferroptosis Subtypes With Distinct Immune Infiltration and Gender Difference in Gastric Cancer	FRONTIERS IN NUTRITION	34977116
J	Yang, XC; Yin, FX; Liu, QY; Ma, Y; Zhang, H; Guo, PP; Wen, W; Guo, X; Wu, YH; Yang, Z; Han, YS	Yang, Xiaocheng; Yin, Fanxing; Liu, Qingyang; Ma, Yue; Zhang, Hao; Guo, Panpan; Wen, Wen; Guo, Xu; Wu, Yihao; Yang, Zhuo; Han, Yanshuo	Ferroptosis-related genes identify tumor immune microenvironment characterization for the prediction of prognosis in cervical cancer	ANNALS OF TRANSLATIONAL MEDICINE	35282071
J	Fan, FS; Liu, P; Bao, RD; Chen, J; Zhou, MH; Mo, ZX; Ma, YR; Liu, HQ; Zhou, YP; Cai, X; Qian, CG; Liu, XJ	Fan, Fushun; Liu, Pei; Bao, Rudi; Chen, Jian; Zhou, Minhua; Mo, Zhenxian; Ma, Yaru; Liu, Haiqi; Zhou, Yiping; Cai, Xiong; Qian, Changgeng; Liu, Xinjian	A Dual PI3K/HDAC Inhibitor Induces Immunogenic Ferroptosis to Potentiate Cancer Immune Checkpoint Therapy	CANCER RESEARCH	34711611
J	Shi, JY; Wu, P; Sheng, L; Sun, W; Zhang, H	Shi, Jinyuan; Wu, Pu; Sheng, Lei; Sun, Wei; Zhang, Hao	Ferroptosis-related gene signature predicts the prognosis of papillary thyroid carcinoma	CANCER CELL INTERNATIONAL	34906147
J	Hong, Y; Zhang, L; Tian, XP; Xiang, X; Yu, Y; Zeng, Z; Cao, YQ; Chen, SN; Sun, AN	Hong, Yang; Zhang, Ling; Tian, Xiaopeng; Xiang, Xin; Yu, Yan; Zeng, Zhao; Cao, Yaqing; Chen, Suning; Sun, Aining	Identification of immune subtypes of Ph-neg B-ALL with ferroptosis related genes and the potential implementation of Sorafenib	BMC CANCER	34906116
J	Yao, FW; Zhan, YQ; Pu, ZH; Lu, Y; Chen, J; Deng, J; Wu, ZJ; Chen, BH; Chen, JJ; Tian, KF; Ni, Y; Mou, LS	Yao, Fuwen; Zhan, Yongqiang; Pu, Zuhui; Lu, Ying; Chen, Jiao; Deng, Jing; Wu, Zijing; Chen, Binhua; Chen, Jinjun; Tian, Kuifeng; Ni, Yong; Mou, Lisha	LncRNAs Target Ferroptosis-Related Genes and Impair Activation of CD4(+) T Cell in Gastric Cancer	FRONTIERS IN CELL AND DEVELOPMENTAL BIOLOGY	34966745
J	Xiang, RS; Fu, JC; Ge, YH; Ren, J; Song, W; Fu, T	Xiang, Renshen; Fu, Jincheng; Ge, Yuhang; Ren, Jun; Song, Wei; Fu, Tao	Identification of Subtypes and a Prognostic Gene Signature in Colon Cancer Using Cell Differentiation Trajectories	FRONTIERS IN CELL AND DEVELOPMENTAL BIOLOGY	34966734
J	Guo, WN; Ma, SS; Zhang, YT; Liu, HT; Li, Y; Xu, JT; Yang, B; Guan, FX	Guo, Wenna; Ma, Shanshan; Zhang, Yanting; Liu, Hongtao; Li, Ya; Xu, Ji-Tian; Yang, Bo; Guan, Fangxia	Genome-wide methylomic analyses identify prognostic epigenetic signature in lower grade glioma	JOURNAL OF CELLULAR AND MOLECULAR MEDICINE	34894053
J	Liu, P; Shi, XY; Peng, Y; Hu, JM; Ding, JS; Zhou, WH	Liu, Peng; Shi, Xinyi; Peng, Ying; Hu, Jianming; Ding, Jinsong; Zhou, Wenhu	Anti-PD-L1 DNAzyme Loaded Photothermal Mn2+/Fe3+ Hybrid Metal-Phenolic Networks for Cyclically Amplified Tumor Ferroptosis-Immunotherapy	ADVANCED HEALTHCARE MATERIALS	34841741
J	Li, M; Zhang, YP; Fan, M; Ren, H; Chen, MW; Shi, PY	Li, Meng; Zhang, Yanpeng; Fan, Meng; Ren, Hui; Chen, Mingwei; Shi, Puyu	Identification of the ferroptosis-related long non-coding RNAs signature to improve the prognosis prediction and immunotherapy response in patients with NSCLC	BMC MEDICAL GENOMICS	34861872
J	Xiao, SL; Liu, XM; Yuan, LZ; Wang, F	Xiao, Shilang; Liu, Xiaoming; Yuan, Lingzhi; Wang, Fen	A Ferroptosis-Related lncRNAs Signature Predicts Prognosis and Therapeutic Response of Gastric Cancer	FRONTIERS IN CELL AND DEVELOPMENTAL BIOLOGY	34926441
J	He, JJ; Ding, HJ; Li, HQ; Pan, ZY; Chen, Q	He, Jiajun; Ding, Hongjian; Li, Huaqing; Pan, Zhiyu; Chen, Qian	Intra-Tumoral Expression of SLC7A11 Is Associated with Immune Microenvironment, Drug Resistance, and Prognosis in Cancers: A Pan-Cancer Analysis	FRONTIERS IN GENETICS	34938318
J	Martin-Perez, M; Urdiroz-Urricelqui, U; Bigas, C; Benitah, SA	Martin-Perez, Miguel; Urdiroz-Urricelqui, Uxue; Bigas, Claudia; Benitah, Salvador Aznar	Lipid metabolism in metastasis and therapy	CURRENT OPINION IN SYSTEMS BIOLOGY
J	Chen, W; Hu, MJ; Zhong, XL; Ji, LH; Wang, J; Zhang, CF; Zhang, R; Lin, HM	Chen, Wei; Hu, Ming-Juan; Zhong, Xiao-Lan; Ji, Lin-Hua; Wang, Jian; Zhang, Cheng-Fang; Zhang, Rui; Lin, Hao-Ming	Screening of a novel autophagy-related prognostic signature and therapeutic targets in hepatocellular carcinoma	JOURNAL OF GASTROINTESTINAL ONCOLOGY	35070424
J	Zhang, P; Liu, ZJ; Wang, DC; Li, YX; Zhang, Y; Xiao, YJ	Zhang, Pu; Liu, Zijian; Wang, Decai; Li, Yunxue; Zhang, Yuan; Xiao, Yajun	Identification of Survival and Therapeutic Response-Related Ferroptosis Regulators in Bladder Cancer through Data Mining and Experimental Validation	CANCERS	34885178
J	Hu, Y; Tu, ZW; Lei, KJ; Huang, K; Zhu, XG	Hu, Yan; Tu, Zewei; Lei, Kunjian; Huang, Kai; Zhu, Xingen	Ferroptosis-related gene signature correlates with the tumor immune features and predicts the prognosis of glioma patients	BIOSCIENCE REPORTS	34726238
J	Kumar, R; Mendonca, J; Owoyemi, O; Boyapati, K; Thomas, N; Kanacharoen, S; Coffey, M; Topiwala, D; Gomes, C; Ozbek, B; Jones, T; Rosen, M; Dong, L; Wiens, S; Brennen, WN; Isaacs, JT; De Marzo, AM; Markowski, MC; Antonarakis, ES; Qian, DZ; Pienta, KJ; Pardoll, DM; Carducci, MA; Denmeade, SR; Kachhap, SK	Kumar, Rajendra; Mendonca, Janet; Owoyemi, Olutosin; Boyapati, Kavya; Thomas, Naiju; Kanacharoen, Suthicha; Coffey, Max; Topiwala, Deven; Gomes, Carolina; Ozbek, Busra; Jones, Tracy; Rosen, Marc; Dong, Liang; Wiens, Sadie; Brennen, W. Nathaniel; Isaacs, John T.; De Marzo, Angelo M.; Markowski, Mark C.; Antonarakis, Emmanuel S.; Qian, David Z.; Pienta, Kenneth J.; Pardoll, Drew M.; Carducci, Micha…	Supraphysiologic Testosterone Induces Ferroptosis and Activates Immune Pathways through Nucleophagy in Prostate Cancer	CANCER RESEARCH	34645612
J	Teng, Y; Wang, B; Shang, DS; Yang, N	Teng, Yang; Wang, Bo; Shang, Desi; Yang, Ning	Identification and Validation of an Immune and Ferroptosis-Combined Index for Non-Small Cell Lung Cancer	FRONTIERS IN GENETICS	34917129
J	Gao, L; Xue, J; Liu, XM; Cao, L; Wang, RF; Lei, LL	Gao, Lei; Xue, Juan; Liu, Xiaomin; Cao, Lei; Wang, Ruifang; Lei, Liangliang	A scoring model based on ferroptosis genes for prognosis and immunotherapy response prediction and tumor microenvironment evaluation in liver hepatocellular carcinoma	AGING-US	34839280
J	Liu, SJ; Yang, YB; Zhou, JX; Lin, YJ; Pan, YL; Pan, JH	Liu, Shi-jin; Yang, Ya-bing; Zhou, Jia-xin; Lin, Yu-jian; Pan, Yun-long; Pan, Jing-hua	A Novel Ferroptosis-Related Gene Risk Signature for Predicting Prognosis and Immunotherapy Response in Gastric Cancer	DISEASE MARKERS	34868391
J	Li, P; Yang, BL; Xiu, BQ; Chi, YY; Xue, JY; Wu, J	Li, Pei; Yang, Benlong; Xiu, Bingqiu; Chi, Yayun; Xue, Jingyan; Wu, Jiong	Development and Validation of a Robust Ferroptosis-Related Gene Panel for Breast Cancer Disease-Specific Survival	FRONTIERS IN CELL AND DEVELOPMENTAL BIOLOGY	34900981
J	Huang, AM; Li, T; Xie, XT; Xia, JL	Huang, Anmin; Li, Ting; Xie, Xueting; Xia, Jinglin	Computational Identification of Immune- and Ferroptosis-Related LncRNA Signature for Prognosis of Hepatocellular Carcinoma	FRONTIERS IN MOLECULAR BIOSCIENCES	34901153
J	Yang, YB; Zhou, JX; Qiu, SH; He, JS; Pan, JH; Pan, YL	Yang, Ya-bing; Zhou, Jia-xin; Qiu, Sheng-hui; He, Jia-shuai; Pan, Jing-hua; Pan, Yun-long	Identification of a Novel Ferroptosis-Related Gene Prediction Model for Clinical Prognosis and Immunotherapy of Colorectal Cancer	DISEASE MARKERS	34868393
J	Du, YY; Han, MD; Cao, KX; Li, Q; Pang, JX; Dou, LP; Liu, SJ; Shi, Z; Yan, F; Feng, SH	Du, Yangyang; Han, Mingda; Cao, Kunxia; Li, Qing; Pang, Jiuxia; Dou, Liping; Liu, Shujun; Shi, Zhan; Yan, Fei; Feng, Shouhua	Gold Nanorods Exhibit Intrinsic Therapeutic Activity via Controlling N6-Methyladenosine-Based Epitranscriptomics in Acute Myeloid Leukemia	ACS NANO	34694795
J	Chen, M; Nie, ZY; Li, Y; Gao, YH; Wen, XH; Cao, H; Zhang, SF	Chen, Mei; Nie, Zhenyu; Li, Yan; Gao, Yuanhui; Wen, Xiaohong; Cao, Hui; Zhang, Shufang	A New Ferroptosis-Related lncRNA Signature Predicts the Prognosis of Bladder Cancer Patients	FRONTIERS IN CELL AND DEVELOPMENTAL BIOLOGY	34869304
J	Xu, FS; Guan, YB; Xue, L; Zhang, P; Li, MR; Gao, M; Chong, T	Xu, Fangshi; Guan, Yibing; Xue, Li; Zhang, Peng; Li, Mingrui; Gao, Mei; Chong, Tie	The roles of ferroptosis regulatory gene SLC7A11 in renal cell carcinoma: A multi-omics study	CANCER MEDICINE	34761566
J	Xiao, DD; Zhou, YJ; Wang, X; Zhao, HY; Nie, CS; Jiang, XB	Xiao, Dongdong; Zhou, Yujie; Wang, Xuan; Zhao, Hongyang; Nie, Chuansheng; Jiang, Xiaobing	A Ferroptosis-Related Prognostic Risk Score Model to Predict Clinical Significance and Immunogenic Characteristics in Glioblastoma Multiforme	OXIDATIVE MEDICINE AND CELLULAR LONGEVITY	34804371
J	Zhou, M; Zhang, XX; Li, TY; Chen, Y	Zhou, Min; Zhang, Xiuxiu; Li, Tianyang; Chen, Yan	Dysregulated ferroptosis-related genes indicate potential clinical benefits for anti-PD-1/PD-L1 immunotherapy in lung adenocarcinoma	JOURNAL OF CLINICAL LABORATORY ANALYSIS	34752672
J	Yu, X; Zheng, QY; Zhang, MG; Zhang, QY; Zhang, SJ; He, YT; Guo, WZ	Yu, Xiao; Zheng, Qingyuan; Zhang, Menggang; Zhang, Qiyao; Zhang, Shuijun; He, Yuting; Guo, Wenzhi	A Prognostic Model of Pancreatic Cancer Based on Ferroptosis-Related Genes to Determine Its Immune Landscape and Underlying Mechanisms	FRONTIERS IN CELL AND DEVELOPMENTAL BIOLOGY	34820374
J	Hu, SC; Ma, JH; Su, C; Chen, YW; Shu, YH; Qi, ZB; Zhang, B; Shi, G; Zhang, Y; Zhang, YW; Huang, AL; Kuang, YT; Cheng, P	Hu, Shichuan; Ma, Jinhu; Su, Chao; Chen, Yanwei; Shu, Yongheng; Qi, Zhongbing; Zhang, Bin; Shi, Gang; Zhang, Yan; Zhang, Yuwei; Huang, Anliang; Kuang, Yueting; Cheng, Ping	Engineered exosome-like nanovesicles suppress tumor growth by reprogramming tumor microenvironment and promoting tumor ferroptosis	ACTA BIOMATERIALIA	34506976
J	Xu, ZQ; Xie, YH; Mao, YQ; Huang, JT; Mei, XY; Song, J; Sun, Y; Yao, ZX; Shi, WM	Xu, Ziqian; Xie, Yihui; Mao, Yaqi; Huang, Juntao; Mei, Xingyu; Song, Jun; Sun, Yue; Yao, Zhixian; Shi, Weimin	Ferroptosis-Related Gene Signature Predicts the Prognosis of Skin Cutaneous Melanoma and Response to Immunotherapy	FRONTIERS IN GENETICS	34804126
J	Luo, WJ; Wang, J; Xu, WH; Ma, CU; Wan, FN; Huang, YQ; Yao, MF; Zhang, HL; Qu, YY; Ye, DW; Zhu, YP	Luo, Wenjie; Wang, Jun; Xu, Wenhao; Ma, Chunguang; Wan, Fangning; Huang, Yongqiang; Yao, Mengfei; Zhang, Hailiang; Qu, Yuanyuan; Ye, Dingwei; Zhu, Yiping	LncRNA RP11-89 facilitates tumorigenesis and ferroptosis resistance through PROM2-activated iron export by sponging miR-129-5p in bladder cancer	CELL DEATH & DISEASE	34728613
J	Chen, XM; Zhu, Z; Li, XL; Yao, XY; Luo, LX	Chen, Xinming; Zhu, Zheng; Li, Xiaoling; Yao, Xinyue; Luo, Lianxiang	The Ferroptosis-Related Noncoding RNA Signature as a Novel Prognostic Biomarker in the Tumor Microenvironment, Immunotherapy, and Drug Screening of Gastric Adenocarcinoma	FRONTIERS IN ONCOLOGY	34790582
J	Zhang, HF; Hughes, CS; Li, W; He, JZ; Surdez, D; El-Naggar, AM; Cheng, HW; Prudova, A; Delaidelli, A; Negri, GL; Li, XJ; Orum-Madsen, MS; Lizardo, MM; Oo, HZ; Colborne, S; Shyp, T; Scopim-Ribeiro, R; Hammond, CA; Dhez, AC; Langman, S; Lim, JKM; Kung, SHY; Li, A; Steino, A; Daugaard, M; Parker, SJ; Geltink, RIK; Orentas, RJ; Xu, LY; Morin, GB; Delattre, O; Dimitrov, DS; Sorensen, PH	Zhang, Hai-Feng; Hughes, Christopher S.; Li, Wei; He, Jian-Zhong; Surdez, Didier; El-Naggar, Amal M.; Cheng, Hongwei; Prudova, Anna; Delaidelli, Alberto; Negri, Gian Luca; Li, Xiaojun; Orum-Madsen, Maj Sofie; Lizardo, Michael M.; Oo, Htoo Zarni; Colborne, Shane; Shyp, Taras; Scopim-Ribeiro, Renata; Hammond, Colin A.; Dhez, Anne-Chloe; Langman, Sofya; Lim, Jonathan K. M.; Kung, Sonia H. Y.; Li, Am…	Proteomic Screens for Suppressors of Anoikis Identify IL1RAP as a Promising Surface Target in Ewing Sarcoma	CANCER DISCOVERY	34021002
J	Xiang, RS; Song, W; Ren, J; Wu, J; Fu, JC; Fu, T	Xiang, Renshen; Song, Wei; Ren, Jun; Wu, Jing; Fu, Jincheng; Fu, Tao	Identification of stem cell-related subtypes and risk scoring for gastric cancer based on stem genomic profiling	STEM CELL RESEARCH & THERAPY	34717747
J	Lv, ZT; Wang, JL; Wang, X; Mo, M; Tang, GY; Xu, HZ; Wang, JY; Li, Y; Liu, M	Lv, Zhengtong; Wang, Jianlong; Wang, Xuan; Mo, Miao; Tang, Guyu; Xu, Haozhe; Wang, Jianye; Li, Yuan; Liu, Ming	Identifying a Ferroptosis-Related Gene Signature for Predicting Biochemical Recurrence of Prostate Cancer	FRONTIERS IN CELL AND DEVELOPMENTAL BIOLOGY	34778244
J	Shao, YF; Jia, HT; Li, SC; Huang, L; Aikemu, B; Yang, G; Zhang, S; Sun, J; Zheng, MH	Shao, Yanfei; Jia, Hongtao; Li, Shuchun; Huang, Ling; Aikemu, Batuer; Yang, Guang; Zhang, Sen; Sun, Jing; Zheng, Minhua	Comprehensive Analysis of Ferroptosis-Related Markers for the Clinical and Biological Value in Gastric Cancer	OXIDATIVE MEDICINE AND CELLULAR LONGEVITY	34745421
J	Huang, FF; Zheng, YS; Li, XL; Luo, H; Luo, LX	Huang, Fangfang; Zheng, Yushi; Li, Xiaoling; Luo, Hui; Luo, Lianxiang	Ferroptosis-related gene AKR1C1 predicts the prognosis of non-small cell lung cancer	CANCER CELL INTERNATIONAL	34702254
J	Ye, JC; Wu, YN; Cai, HY; Sun, L; Deng, WY; Liang, RK; Han, AJ	Ye, Jiecheng; Wu, Yining; Cai, Heyuan; Sun, Li; Deng, Wanying; Liang, Ruikun; Han, Anjia	Development and Validation of a Ferroptosis-Related Gene Signature and Nomogram for Predicting the Prognosis of Esophageal Squamous Cell Carcinoma	FRONTIERS IN GENETICS	34764976
J	Chen, C; Du, W; Jing, WQ; Sun, P; Shi, CD; Zhang, SC; Liu, Y; Cui, P; Li, AN; Zhang, R; Zhang, J; Yang, ZM; Tang, CW; Xu, FB; Dong, BX; Zhao, K; Jiang, XY	Chen, Chen; Du, Wei; Jing, Weiqiang; Sun, Peng; Shi, Chongdeng; Zhang, Shengchang; Liu, Ying; Cui, Ping; Li, Anning; Zhang, Rui; Zhang, Jing; Yang, Zhenmei; Tang, Chunwei; Xu, Fengbo; Dong, Baixiang; Zhao, Kun; Jiang, Xinyi	Leveraging tumor cell ferroptosis for colorectal cancer treatment via nanoelicitor-activated tumoricidal immunity	CHEMICAL ENGINEERING JOURNAL
J	Lu, W; Wu, YH; Huang, SY; Zhang, DS	Lu, Wei; Wu, Yihua; Huang, Shengyun; Zhang, Dongsheng	A Ferroptosis-Related Gene Signature for Predicting the Prognosis and Drug Sensitivity of Head and Neck Squamous Cell Carcinoma	FRONTIERS IN GENETICS	34745224
J	Diao, XY; Guo, C; Liu, L; Wang, GG; Li, SQ	Diao, Xiayao; Guo, Chao; Liu, Lei; Wang, Guige; Li, Shanqing	Identification and validation of an individualized prognostic signature of lung squamous cell carcinoma based on ferroptosis-related genes	THORACIC CANCER	34672420
J	Tang, BF; Xu, WT; Wang, YJ; Zhu, JY; Wang, HL; Tu, JF; Weng, QY; Kong, CL; Yang, Y; Qiu, RF; Zhao, ZW; Xu, M; Ji, JS	Tang, Bufu; Xu, Wangting; Wang, Yajie; Zhu, Jinyu; Wang, Hailin; Tu, Jianfei; Weng, Qiaoyou; Kong, Chunli; Yang, Yang; Qiu, Rongfang; Zhao, Zhongwei; Xu, Min; Ji, Jiansong	Identification of critical ferroptosis regulators in lung adenocarcinoma that RRM2 facilitates tumor immune infiltration by inhibiting ferroptotic death	CLINICAL IMMUNOLOGY	34648954
J	Li, H; Liu, LL; Huang, TY; Jin, M; Zheng, Z; Zhang, H; Ye, M; Liu, KT	Li, Hong; Liu, Lili; Huang, Tianyi; Jin, Ming; Zheng, Zhen; Zhang, Hui; Ye, Meng; Liu, Kaitai	Establishment of a novel ferroptosis-related lncRNA pair prognostic model in colon adenocarcinoma	AGING-US	34610581
J	Zhang, LX; Song, Y; Cao, KX; Du, YY; Han, MD; Shi, Z; Yan, F; Feng, SH	Zhang, Lingxiao; Song, Yue; Cao, Kunxia; Du, Yangyang; Han, Mingda; Shi, Zhan; Yan, Fei; Feng, Shouhua	Hepcidin-Based Nanocomposites for Enhanced Cancer Immunotherapy by Modulating Iron Export-Mediated N6-Methyladenosine RNA Transcript	ADVANCED FUNCTIONAL MATERIALS
J	Xu, ZJ; Jiang, SX; Ma, J; Tang, DS; Yan, CS; Fang, K	Xu, Zhengjie; Jiang, Suxiao; Ma, Juan; Tang, Desheng; Yan, Changsheng; Fang, Kun	Comprehensive Analysis of Ferroptosis-Related LncRNAs in Breast Cancer Patients Reveals Prognostic Value and Relationship With Tumor Immune Microenvironment	FRONTIERS IN SURGERY	34671639
J	Xiao, SL; Liu, XM; Yuan, LZ; Chen, X; Wang, F	Xiao, Shilang; Liu, Xiaoming; Yuan, Lingzhi; Chen, Xiao; Wang, Fen	Expression of Ferroptosis-Related Genes Shapes Tumor Microenvironment and Pharmacological Profile in Gastric Cancer	FRONTIERS IN CELL AND DEVELOPMENTAL BIOLOGY	34660573
J	Wang, GH; Xie, LS; Li, B; Sang, W; Yan, J; Li, J; Tian, H; Li, WX; Zhang, Z; Tian, Y; Dai, YL	Wang, Guohao; Xie, Lisi; Li, Bei; Sang, Wei; Yan, Jie; Li, Jie; Tian, Hao; Li, Wenxi; Zhang, Zhan; Tian, Ye; Dai, Yunlu	A nanounit strategy reverses immune suppression of exosomal PD-L1 and is associated with enhanced ferroptosis	NATURE COMMUNICATIONS	34593794
J	Liang, H; Wu, XY; Zhao, GZ; Feng, K; Ni, KY; Sun, XL	Liang, Huan; Wu, Xiyao; Zhao, Guizhen; Feng, Kai; Ni, Kaiyuan; Sun, Xiaolian	Renal Clearable Ultrasmall Single-Crystal Fe Nanoparticles for Highly Selective and Effective Ferroptosis Therapy and Immunotherapy	JOURNAL OF THE AMERICAN CHEMICAL SOCIETY	34473493
J	Wang, H; Wu, YC; Chen, SF; Hou, MZ; Yang, YN; Xie, MQ	Wang, Hao; Wu, Yingchen; Chen, Shengfu; Hou, Minzhi; Yang, Yanning; Xie, Meiqing	Construction and Validation of a Ferroptosis-Related Prognostic Model for Endometrial Cancer	FRONTIERS IN GENETICS	34650597
J	Zheng, ZY; Wu, W; Lin, ZH; Liu, SH; Chen, QQ; Jiang, XD; Xue, Y; Lin, DH	Zheng, Zhiyuan; Wu, Wei; Lin, Zehang; Liu, Shuhan; Chen, Qiaoqian; Jiang, Xiandong; Xue, Yan; Lin, Donghong	Identification of seven novel ferroptosis-related long non-coding RNA signatures as a diagnostic biomarker for acute myeloid leukemia	BMC MEDICAL GENOMICS	34579730
J	Zheng, JF; Guo, JL; Zhu, LL; Zhou, Y; Tong, JY	Zheng, Jianfeng; Guo, Jialu; Zhu, Linling; Zhou, Ying; Tong, Jinyi	Comprehensive analyses of glycolysis-related lncRNAs for ovarian cancer patients	JOURNAL OF OVARIAN RESEARCH	34560889
J	Chen, R; Cao, JH; Jiang, W; Wang, SL; Cheng, JX	Chen, Rui; Cao, Jianhong; Jiang, Wei; Wang, Shunli; Cheng, Jingxin	Upregulated Expression of CYBRD1 Predicts Poor Prognosis of Patients with Ovarian Cancer	JOURNAL OF ONCOLOGY	34594380
J	Lei, T; Qian, H; Lei, PF; Hu, YH	Lei, Ting; Qian, Hu; Lei, Pengfei; Hu, Yihe	Ferroptosis-related gene signature associates with immunity and predicts prognosis accurately in patients with osteosarcoma	CANCER SCIENCE	34506683
J	Fan, X; Ou, YSB; Liu, HJ; Zhan, LZ; Zhu, XR; Cheng, MY; Li, Q; Yin, DM; Liao, L	Fan, Xin; Ou, YangShaobo; Liu, Huijie; Zhan, Liangzhen; Zhu, Xingrong; Cheng, Mingyang; Li, Qun; Yin, Dongmei; Liao, Lan	A Ferroptosis-Related Prognostic Signature Based on Antitumor Immunity and Tumor Protein p53 Mutation Exploration for Guiding Treatment in Patients With Head and Neck Squamous Cell Carcinoma	FRONTIERS IN GENETICS	34616431
J	Zuo, TT; Fang, TX; Zhang, J; Yang, J; Xu, R; Wang, ZH; Deng, HZ; Shen, Q	Zuo, Tiantian; Fang, Tianxu; Zhang, Jun; Yang, Jie; Xu, Rui; Wang, Zhihua; Deng, Huizi; Shen, Qi	pH-Sensitive Molecular-Switch-Containing Polymer Nanoparticle for Breast Cancer Therapy with Ferritinophagy-Cascade Ferroptosis and Tumor Immune Activation	ADVANCED HEALTHCARE MATERIALS	34535975
J	Liu, Q; Ma, JY; Wu, GS	Liu, Qin; Ma, Jian-Ying; Wu, Gaosong	Identification and validation of a ferroptosis-related gene signature predictive of prognosis in breast cancer	AGING-US	34499616
J	Nie, Y; Li, JH; Wu, WL; Guo, DN; Lei, XJ; Zhang, TC; Wang, YF; Mao, ZZ; Zhang, X; Song, WJ	Nie, Ye; Li, Jianhui; Wu, Wenlong; Guo, Dongnan; Lei, Xinjun; Zhang, Tianchen; Wang, Yanfang; Mao, Zhenzhen; Zhang, Xuan; Song, Wenjie	A Novel Nine-lncRNA Risk Signature Correlates With Immunotherapy in Hepatocellular Carcinoma	FRONTIERS IN ONCOLOGY	34604045
J	Chen, ZA; Tian, H; Yao, DM; Zhang, Y; Feng, ZJ; Yang, CJ	Chen, Zi-An; Tian, Hui; Yao, Dong-Mei; Zhang, Yuan; Feng, Zhi-Jie; Yang, Chuan-Jie	Identification of a Ferroptosis-Related Signature Model Including mRNAs and lncRNAs for Predicting Prognosis and Immune Activity in Hepatocellular Carcinoma	FRONTIERS IN ONCOLOGY	34568075
J	Zhang, C; Liu, HF; Gong, M; Yang, M; Yang, ZQ; Xie, YL; Cai, L	Zhang, Chong; Liu, Huifan; Gong, Ming; Yang, Min; Yang, Zhiqiang; Xie, Yuanlong; Cai, Lin	Biomimetic gold nanocages for overcoming chemoresistance of osteosarcoma by ferroptosis and immunogenic cell death	MATERIALS & DESIGN
J	Park, JA; Wang, LL; Cheung, NKV	Park, Jeong A.; Wang, Linlin; Cheung, Nai-Kong, V	Modulating tumor infiltrating myeloid cells to enhance bispecific antibody-driven T cell infiltration and anti-tumor response	JOURNAL OF HEMATOLOGY & ONCOLOGY	34496935
J	Peng, Y; Yu, HC; Zhang, YZ; Qu, FL; Tang, ZR; Qu, C; Tian, JA; Zong, B; Wang, Y; Ren, HY; Liu, SC	Peng, Yang; Yu, Haochen; Zhang, Yingzi; Qu, Fanli; Tang, Zhenrong; Qu, Chi; Tian, Jiao; Zong, Beige; Wang, Yu; Ren, Haoyu; Liu, Shengchun	A ferroptosis-associated gene signature for the prediction of prognosis and therapeutic response in luminal-type breast carcinoma	SCIENTIFIC REPORTS	34475496
J	Yuk, H; Abdullah, M; Kim, DH; Lee, H; Lee, SJ	Yuk, Hanna; Abdullah, Md; Kim, Do-Hyung; Lee, Haeseung; Lee, Seung-Jin	Necrostatin-1 Prevents Ferroptosis in a RIPK1-and IDO-Independent Manner in Hepatocellular Carcinoma	ANTIOXIDANTS	34572979
J	Chai, MY; Li, XC; Zhang, YX; Tang, YM; Shu, PP; Lin, J; Shi, KQ; Wang, LX; Huang, XY	Chai, Mengyu; Li, Xiuchun; Zhang, Yaxin; Tang, Yemeng; Shu, Pingping; Lin, Jing; Shi, Keqing; Wang, Liangxing; Huang, Xiaoying	A Nomogram Integrating Ferroptosis- and Immune-Related Biomarkers for Prediction of Overall Survival in Lung Adenocarcinoma	FRONTIERS IN GENETICS	34539740
J	Wang, JK; Han, K; Zhang, C; Chen, X; Li, Y; Zhu, LZ; Luo, T	Wang, Jukun; Han, Ke; Zhang, Chao; Chen, Xin; Li, Yu; Zhu, Linzhong; Luo, Tao	Identification and validation of ferroptosis-associated gene-based on immune score as prognosis markers for hepatocellular carcinoma patients	JOURNAL OF GASTROINTESTINAL ONCOLOGY	34790397
J	Hu, ZW; Wen, YH; Ma, RQ; Chen, L; Zeng, XL; Wen, WP; Sun, W	Hu, Zhang-Wei; Wen, Yi-Hui; Ma, Ren-Qiang; Chen, Lin; Zeng, Xue-Lan; Wen, Wei-Ping; Sun, Wei	Ferroptosis Driver SOCS1 and Suppressor FTH1 Independently Correlate With M1 and M2 Macrophage Infiltration in Head and Neck Squamous Cell Carcinoma	FRONTIERS IN CELL AND DEVELOPMENTAL BIOLOGY	34527677
J	Zheng, B; Niu, ZH; Si, SB; Zhao, GT; Wang, JW; Yao, ZS; Cheng, FJ; He, W	Zheng, Bin; Niu, Zhihong; Si, Shubin; Zhao, Guiting; Wang, Jianwei; Yao, Zhongshun; Cheng, Fajuan; He, Wei	Comprehensive analysis of new prognostic signature based on ferroptosis-related genes in clear cell renal cell carcinoma	AGING-US	34370716
J	Bai, D; Feng, HH; Yang, JJ; Yin, AP; Lin, X; Qian, AR; Sugiyama, H	Bai, Dan; Feng, Huhu; Yang, Jiajun; Yin, Aiping; Lin, Xiao; Qian, Airong; Sugiyama, Hiroshi	Genomic analysis uncovers prognostic and immunogenic characteristics of ferroptosis for clear cell renal cell carcinoma	MOLECULAR THERAPY-NUCLEIC ACIDS	34458004
J	Xu, CC; Chen, H	Xu, Congcong; Chen, Hao	A Ferroptosis-Related Gene Model Predicts Prognosis and Immune Microenvironment for Cutaneous Melanoma	FRONTIERS IN GENETICS	34447410
J	Ren, ZY; Hu, MH; Wang, ZL; Ge, JP; Zhou, XY; Zhang, GM; Zheng, HY	Ren, Ziyuan; Hu, Minghui; Wang, Zhonglin; Ge, Junpeng; Zhou, Xiaoyan; Zhang, Guoming; Zheng, Hongying	Ferroptosis-Related Genes in Lung Adenocarcinoma: Prognostic Signature and Immune, Drug Resistance, Mutation Analysis	FRONTIERS IN GENETICS	34434214
J	Yang, LB; Li, CY; Qin, Y; Zhang, GY; Zhao, B; Wang, ZY; Huang, YG; Yang, Y	Yang, Libo; Li, Chunyan; Qin, Yang; Zhang, Guoying; Zhao, Bin; Wang, Ziyuan; Huang, Youguang; Yang, Yong	A Novel Prognostic Model Based on Ferroptosis-Related Gene Signature for Bladder Cancer	FRONTIERS IN ONCOLOGY	34422642
J	Luan, JC; Zeng, TY; Zhang, QJ; Xia, DR; Cong, R; Yao, LY; Song, LB; Zhou, X; Zhou, X; Chen, X; Xia, JD; Song, NH	Luan, Jiao-chen; Zeng, Teng-yue; Zhang, Qi-jie; Xia, De-run; Cong, Rong; Yao, Liang-yu; Song, Le-bin; Zhou, Xiang; Zhou, Xuan; Chen, Xiang; Xia, Jia-dong; Song, Ning-hong	A novel signature constructed by ferroptosis-associated genes (FAGs) for the prediction of prognosis in bladder urothelial carcinoma (BLCA) and associated with immune infiltration	CANCER CELL INTERNATIONAL	34362387
J	Liu, HC; Zhang, MZ; Zhang, TT; Shi, MY; Lu, WJ; Yang, SL; Cui, QB; Li, ZZ	Liu, Hengchen; Zhang, Mingzhao; Zhang, Tingting; Shi, Manyu; Lu, Wenjun; Yang, Shulong; Cui, Qingbo; Li, Zhaozhu	Identification of a ferroptosis-related lncRNA signature with prognosis for Wilms tumor	TRANSLATIONAL PEDIATRICS	34765465
J	Guo, Q; Zhang, XH; Shen, T; Wang, XT	Guo, Qi; Zhang, Xuehan; Shen, Tao; Wang, Xiangting	Identification of Autophagy- and Ferroptosis-Related lncRNAs Functioned through Immune-Related Pathways in Head and Neck Squamous Carcinoma	LIFE-BASEL	34440579
J	Deng, SK; Zheng, YF; Mo, YZ; Xu, XD; Li, Y; Zhang, YX; Liu, J; Chen, JQ; Tian, YX; Ke, YQ	Deng, Shaokang; Zheng, Yaofeng; Mo, Yunzhao; Xu, Xiangdong; Li, Yan; Zhang, Yuxuan; Liu, Jie; Chen, Jianqiu; Tian, Yixin; Ke, Yiquan	Ferroptosis Suppressive Genes Correlate with Immunosuppression in Glioblastoma	WORLD NEUROSURGERY	34062295
J	Zhang, M; Zhang, X; Yu, MH; Zhang, W; Zhang, D; Zeng, S; Wang, X; Hu, XP	Zhang, Min; Zhang, Xin; Yu, Minghang; Zhang, Wei; Zhang, Di; Zeng, Song; Wang, Xi; Hu, Xiaopeng	A Novel Ferroptosis-Related Gene Model for Overall Survival Predictions of Bladder Urothelial Carcinoma Patients	FRONTIERS IN ONCOLOGY	34386423
J	Guo, YG; Qu, ZY; Li, DD; Bai, FH; Xing, J; Ding, Q; Zhou, JW; Yao, LG; Xu, Q	Guo, Yugang; Qu, Zhongyu; Li, Dandan; Bai, Fanghui; Xing, Juan; Ding, Qian; Zhou, Jiawei; Yao, Lunguang; Xu, Qian	Identification of a prognostic ferroptosis-related lncRNA signature in the tumor microenvironment of lung adenocarcinoma	CELL DEATH DISCOVERY	34312372
J	Zheng, ZY; Zhang, Q; Wu, W; Xue, Y; Liu, SH; Chen, QQ; Lin, DH	Zheng, Zhiyuan; Zhang, Qian; Wu, Wei; Xue, Yan; Liu, Shuhan; Chen, Qiaoqian; Lin, Donghong	Identification and Validation of a Ferroptosis-Related Long Non-coding RNA Signature for Predicting the Outcome of Lung Adenocarcinoma	FRONTIERS IN GENETICS	34367250
J	Hong, YK; Lin, MG; Ou, DH; Huang, ZK; Shen, PL	Hong, Yingkai; Lin, Mingen; Ou, Dehua; Huang, Zhuangkai; Shen, Peilin	A novel ferroptosis-related 12-gene signature predicts clinical prognosis and reveals immune relevancy in clear cell renal cell carcinoma	BMC CANCER	34281531
J	Zhu, XP; Zhou, YX; Ou, YQ; Cheng, ZB; Han, DQ; Chu, Z; Pan, SA	Zhu, Xiaopeng; Zhou, Yuxiang; Ou, Yangqian; Cheng, Zebo; Han, Deqing; Chu, Zhou; Pan, Sian	Characterization of ferroptosis signature to evaluate the predict prognosis and immunotherapy in glioblastoma	AGING-US	34244461
J	Liu, H; Gao, L; Xie, TC; Li, J; Zhai, TS; Xu, YF	Liu, Huan; Gao, Lei; Xie, Tiancheng; Li, Jie; Zhai, Ting-shuai; Xu, Yunfei	Identification and Validation of a Prognostic Signature for Prostate Cancer Based on Ferroptosis-Related Genes	FRONTIERS IN ONCOLOGY	34336641
J	Yang, ZJ; Zhu, YJ; Dong, ZL; Li, W; Yang, NL; Wang, X; Feng, LZ; Liu, Z	Yang, Zhijuan; Zhu, Yujie; Dong, Ziliang; Li, Wei; Yang, Nailin; Wang, Xianwen; Feng, Liangzhu; Liu, Zhuang	Tumor-killing nanoreactors fueled by tumor debris can enhance radiofrequency ablation therapy and boost antitumor immune responses	NATURE COMMUNICATIONS	34262038
J	Yang, C; Huang, SY; Cao, FY; Zheng, YB	Yang, Chao; Huang, Shuoyang; Cao, Fengyu; Zheng, Yongbin	Role of ferroptosis-related genes in prognostic prediction and tumor immune microenvironment in colorectal carcinoma	PEERJ	34316400
J	Jia, M; Zhang, HM; Qin, QH; Hou, Y; Zhang, X; Chen, D; Zhang, H; Chen, YL	Jia, Min; Zhang, Hongmei; Qin, Qiaohong; Hou, Ying; Zhang, Xin; Chen, Di; Zhang, Hong; Chen, Yulong	Ferroptosis as a new therapeutic opportunity for nonviral liver disease	EUROPEAN JOURNAL OF PHARMACOLOGY	34252441
J	Li, F; Ge, DC; Sun, SL	Li, Fei; Ge, Dongcen; Sun, Shu-lan	A novel ferroptosis-related genes model for prognosis prediction of lung adenocarcinoma	BMC PULMONARY MEDICINE	34256754
J	Xu, SA; Chaudhary, O; Rodriguez-Morales, P; Sun, XL; Chen, D; Zappasodi, R; Xu, ZY; Pinto, AFM; Williams, A; Schulze, I; Farsakoglu, Y; Varanasi, SK; Low, JS; Tang, WX; Wang, HP; McDonald, B; Tripple, V; Downes, M; Evans, RM; Abumrad, NA; Merghoub, T; Wolchok, JD; Shokhirev, MN; Ho, PC; Witztum, JL; Emu, B; Cui, GL; Kaech, SM	Xu, Shihao; Chaudhary, Omkar; Rodriguez-Morales, Patricia; Sun, Xiaoli; Chen, Dan; Zappasodi, Roberta; Xu, Ziyan; Pinto, Antonio F. M.; Williams, April; Schulze, Isabell; Farsakoglu, Yagmur; Varanasi, Siva Karthik; Low, Jun Siong; Tang, Wenxi; Wang, Haiping; McDonald, Bryan; Tripple, Victoria; Downes, Michael; Evans, Ronald M.; Abumrad, Nada A.; Merghoub, Taha; Wolchok, Jedd D.; Shokhirev, Maxim …	Uptake of oxidized lipids by the scavenger receptor CD36 promotes lipid peroxidation and dysfunction in CD8(+) T cells in tumors	IMMUNITY
J	Tu, GX; Peng, WL; Cai, QD; Zhao, ZY; Peng, X; He, BX; Zhang, PF; Shi, S; Tao, YG; Wang, X	Tu, Guangxu; Peng, Weilin; Cai, Qidong; Zhao, Zhenyu; Peng, Xiong; He, Boxue; Zhang, Pengfei; Shi, Shuai; Tao, Yongguang; Wang, Xiang	Construction and validation of a 15-gene ferroptosis signature in lung adenocarcinoma	PEERJ	34277151
J	Liu, TS; Luo, HL; Zhang, JY; Hu, XS; Zhang, J	Liu, Taisheng; Luo, Honglian; Zhang, Jinye; Hu, Xiaoshan; Zhang, Jian	Molecular identification of an immunity- and Ferroptosis-related gene signature in non-small cell lung Cancer	BMC CANCER	34229636
J	Wang, S; Chen, SM; Ying, YF; Ma, XY; Shen, HX; Li, JF; Wang, X; Lin, YW; Liu, B; Zheng, XY; Xie, LP	Wang, Song; Chen, Shiming; Ying, Yufan; Ma, Xueyou; Shen, Haixiang; Li, Jiangfeng; Wang, Xiao; Lin, Yiwei; Liu, Ben; Zheng, Xiangyi; Xie, Liping	Comprehensive Analysis of Ferroptosis Regulators With Regard to PD-L1 and Immune Infiltration in Clear Cell Renal Cell Carcinoma	FRONTIERS IN CELL AND DEVELOPMENTAL BIOLOGY	34291048
J	Yao, J; Chen, X; Liu, X; Li, R; Zhou, XJ; Qu, YQ	Yao, Jie; Chen, Xiao; Liu, Xiao; Li, Rui; Zhou, Xijia; Qu, Yiqing	Characterization of a ferroptosis and iron-metabolism related lncRNA signature in lung adenocarcinoma	CANCER CELL INTERNATIONAL	34217273
J	Ma, C; Li, F; Luo, H	Ma, Chao; Li, Feng; Luo, Huan	Prognostic and immune implications of a novel ferroptosis-related ten-gene signature in lung adenocarcinoma	ANNALS OF TRANSLATIONAL MEDICINE	34422970
J	Xu, FS; Zhang, ZL; Zhao, YD; Zhou, Y; Pei, HH; Bai, L	Xu, Fangshi; Zhang, Zhengliang; Zhao, Yidi; Zhou, Yang; Pei, Honghong; Bai, Ling	Bioinformatic mining and validation of the effects of ferroptosis regulators on the prognosis and progression of pancreatic adenocarcinoma	GENE	34175402
J	Qiu, CJ; Wang, XB; Zheng, ZR; Yang, CZ; Lin, K; Zhang, K; Tu, M; Jiang, KR; Gao, WT	Qiu, Chen-jie; Wang, Xue-bing; Zheng, Zi-ruo; Yang, Chao-zhi; Lin, Kai; Zhang, Kai; Tu, Min; Jiang, Kui-rong; Gao, Wen-tao	Development and validation of a ferroptosis-related prognostic model in pancreatic cancer	INVESTIGATIONAL NEW DRUGS	34195903
J	Shao, Y; Saredy, J; Xu, KM; Sun, Y; Saaoud, F; Drummer, C; Lu, YF; Luo, JJ; Lopez-Pastrana, J; Choi, ET; Jiang, XH; Wang, H; Yang, XF	Shao, Ying; Saredy, Jason; Xu, Keman; Sun, Yu; Saaoud, Fatma; Drummer, Charles; Lu, Yifan; Luo, Jin J.; Lopez-Pastrana, Jahaira; Choi, Eric T.; Jiang, Xiaohua; Wang, Hong; Yang, Xiaofeng	Endothelial Immunity Trained by Coronavirus Infections, DAMP Stimulations and Regulated by Anti-Oxidant NRF2 May Contribute to Inflammations, Myelopoiesis, COVID-19 Cytokine Storms and Thromboembolism	FRONTIERS IN IMMUNOLOGY	34248940
J	Song, RD; Li, TL; Ye, JY; Sun, F; Hou, B; Saeed, M; Gao, J; Wang, YJ; Zhu, QW; Xu, Z; Yu, HJ	Song, Rundi; Li, Tianliang; Ye, Jiayi; Sun, Fang; Hou, Bo; Saeed, Madiha; Gao, Jing; Wang, Yingjie; Zhu, Qiwen; Xu, Zhiai; Yu, Haijun	Acidity-Activatable Dynamic Nanoparticles Boosting Ferroptotic Cell Death for Immunotherapy of Cancer	ADVANCED MATERIALS	34170581
J	Shao, YF; Jia, HT; Huang, L; Li, SC; Wang, CX; Aikemu, B; Yang, G; Hong, HJ; Yang, X; Zhang, S; Sun, J; Zheng, MH	Shao, Yanfei; Jia, Hongtao; Huang, Ling; Li, Shuchun; Wang, Chenxing; Aikemu, Batuer; Yang, Guang; Hong, Hiju; Yang, Xiao; Zhang, Sen; Sun, Jing; Zheng, Minhua	An Original Ferroptosis-Related Gene Signature Effectively Predicts the Prognosis and Clinical Status for Colorectal Cancer Patients	FRONTIERS IN ONCOLOGY	34249766
J	Zhang, AR; Yang, JP; Ma, C; Li, F; Luo, H	Zhang, Anran; Yang, Jinpo; Ma, Chao; Li, Feng; Luo, Huan	Development and Validation of a Robust Ferroptosis-Related Prognostic Signature in Lung Adenocarcinoma	FRONTIERS IN CELL AND DEVELOPMENTAL BIOLOGY	34249899
J	Chen, ZH; Wu, T; Yan, ZY; Zhang, MQ	Chen, Zhuohui; Wu, Tong; Yan, Zhouyi; Zhang, Mengqi	Identification and Validation of an 11-Ferroptosis Related Gene Signature and Its Correlation With Immune Checkpoint Molecules in Glioma	FRONTIERS IN CELL AND DEVELOPMENTAL BIOLOGY	34249910
J	Lu, L; Liu, LP; Zhao, QQ; Gui, R; Zhao, QY	Lu, Lu; Liu, Le-Ping; Zhao, Qiang-Qiang; Gui, Rong; Zhao, Qin-Yu	Identification of a Ferroptosis-Related LncRNA Signature as a Novel Prognosis Model for Lung Adenocarcinoma	FRONTIERS IN ONCOLOGY	34249715
J	Dar, HH; Anthonymuthu, TS; Ponomareva, LA; Souryavong, AB; Shurin, GV; Kapralov, AO; Tyurin, VA; Lee, JS; Mallampalli, RK; Wenzel, SE; Bayir, H; Kagan, VE	Dar, Haider H.; Anthonymuthu, Tamil S.; Ponomareva, Liubov A.; Souryavong, Austin B.; Shurin, Galina V.; Kapralov, Alexandr O.; Tyurin, Vladimir A.; Lee, Janet S.; Mallampalli, Rama K.; Wenzel, Sally E.; Bayir, Huelya; Kagan, Valerian E.	A new thiol-independent mechanism of epithelial host defense against Pseudomonas aeruginosa: iNOS/NO' sabotage of theft-ferroptosis	REDOX BIOLOGY	34167028
J	Zhou, RR; Liang, JJ; Tian, H; Chen, Q; Yang, C; Liu, CD	Zhou, Ranran; Liang, Jingjing; Tian, Hu; Chen, Qi; Yang, Cheng; Liu, Cundong	Development of a Ferroptosis-Related lncRNA Signature to Predict the Prognosis and Immune Landscape of Bladder Cancer	DISEASE MARKERS	34239619
J	Zhu, LZ; Tian, Q; Jiang, SY; Gao, H; Yu, SB; Zhou, YD; Yan, Y; Ren, Y; He, JJ; Wang, B	Zhu, Lizhe; Tian, Qi; Jiang, Siyuan; Gao, Huan; Yu, Shibo; Zhou, Yudong; Yan, Yu; Ren, Yu; He, Jianjun; Wang, Bin	A Novel Ferroptosis-Related Gene Signature for Overall Survival Prediction in Patients With Breast Cancer	FRONTIERS IN CELL AND DEVELOPMENTAL BIOLOGY	34222241
J	Xu, CX; Sun, SG; Johnson, T; Qi, R; Zhang, SY; Zhang, J; Yang, K	Xu, Chengxian; Sun, Shaogang; Johnson, Travis; Qi, Rong; Zhang, Siyuan; Zhang, Jie; Yang, Kai	The glutathione peroxidase Gpx4 prevents lipid peroxidation and ferroptosis to sustain Treg cell activation and suppression of antitumor immunity	CELL REPORTS	34133924
J	He, FN; Chen, ZG; Deng, WT; Zhan, T; Huang, XT; Zheng, YQ; Yang, HD	He, Feinan; Chen, Zhigang; Deng, Wenting; Zhan, Ting; Huang, Xiaotong; Zheng, Yiqing; Yang, Haidi	Development and validation of a novel ferroptosis-related gene signature for predicting prognosis and immune microenvironment in head and neck squamous cell carcinoma	INTERNATIONAL IMMUNOPHARMACOLOGY	34130150
J	Liang, JY; Zhi, YF; Deng, WH; Zhou, WG; Li, XJ; Cai, ZY; Zhu, ZJ; Zeng, JX; Wu, WL; Dong, Y; Huang, J; Zhang, YZ; Xu, SC; Feng, YX; Ding, FP; Zhang, J	Liang, Jiaying; Zhi, Yaofeng; Deng, Wenhui; Zhou, Weige; Li, Xuejun; Cai, Zheyou; Zhu, Zhijian; Zeng, Jinxiang; Wu, Wanlan; Dong, Ying; Huang, Jin; Zhang, Yuzhuo; Xu, Shichao; Feng, Yixin; Ding, Fuping; Zhang, Jin	Development and validation of ferroptosis-related lncRNAs signature for hepatocellular carcinoma	PEERJ	34178478
J	Zhao, GJ; Wu, ZL; Ge, LY; Yang, FL; Hong, K; Zhang, SD; Ma, LL	Zhao, Guo-Jiang; Wu, Zonglong; Ge, Liyuan; Yang, Feilong; Hong, Kai; Zhang, Shudong; Ma, Lulin	Ferroptosis-Related Gene-Based Prognostic Model and Immune Infiltration in Clear Cell Renal Cell Carcinoma	FRONTIERS IN GENETICS	34178024
J	Cai, J; Yi, M; Tan, YX; Li, XL; Li, GY; Zeng, ZY; Xiong, W; Xiang, B	Cai, Jing; Yi, Mei; Tan, Yixin; Li, Xiaoling; Li, Guiyuan; Zeng, Zhaoyang; Xiong, Wei; Xiang, Bo	Natural product triptolide induces GSDME-mediated pyroptosis in head and neck cancer through suppressing mitochondrial hexokinase-Iota Iota	JOURNAL OF EXPERIMENTAL & CLINICAL CANCER RESEARCH	34108030
J	Zhang, KM; Ping, LQ; Du, T; Liang, GH; Huang, Y; Li, ZL; Deng, R; Tang, J	Zhang, Kaiming; Ping, Liqin; Du, Tian; Liang, Gehao; Huang, Yun; Li, Zhiling; Deng, Rong; Tang, Jun	A Ferroptosis-Related lncRNAs Signature Predicts Prognosis and Immune Microenvironment for Breast Cancer	FRONTIERS IN MOLECULAR BIOSCIENCES	34164433
J	Deng, T; Hu, BR; Jin, C; Tong, YF; Zhao, JG; Shi, ZH; Zhang, T; Deng, LM; Sun, ZF; Chen, G; Wang, Y	Deng, Tuo; Hu, Bingren; Jin, Chen; Tong, Yifan; Zhao, Jungang; Shi, Zhehao; Zhang, Tan; Deng, Liming; Sun, Zhifu; Chen, Gang; Wang, Yi	A novel ferroptosis phenotype-related clinical-molecular prognostic signature for hepatocellular carcinoma	JOURNAL OF CELLULAR AND MOLECULAR MEDICINE	34085405
J	Du, YH; Miao, WH; Jiang, X; Cao, J; Wang, B; Wang, Y; Yu, J; Wang, XZ; Liu, HT	Du, YiHeng; Miao, WenHao; Jiang, Xiang; Cao, Jin; Wang, Bo; Wang, Yi; Yu, Jiang; Wang, XiZhi; Liu, HaiTao	The Epithelial to Mesenchymal Transition Related Gene Calumenin Is an Adverse Prognostic Factor of Bladder Cancer Correlated With Tumor Microenvironment Remodeling, Gene Mutation, and Ferroptosis	FRONTIERS IN ONCOLOGY	34150647
J	Wang, D; Wei, GD; Ma, J; Cheng, S; Jia, LY; Song, XY; Zhang, M; Ju, MY; Wang, L; Zhao, L; Xin, SJ	Wang, Ding; Wei, Guodong; Ma, Ju; Cheng, Shuai; Jia, Longyuan; Song, Xinyue; Zhang, Ming; Ju, Mingyi; Wang, Lin; Zhao, Lin; Xin, Shijie	Identification of the prognostic value of ferroptosis-related gene signature in breast cancer patients	BMC CANCER	34059009
J	Liu, JC; Ma, H; Meng, LF; Liu, XD; Lv, ZT; Zhang, YG; Wang, JY	Liu, Jingchao; Ma, Hong; Meng, Lingfeng; Liu, Xiaodong; Lv, Zhengtong; Zhang, Yaoguang; Wang, Jianye	Construction and External Validation of a Ferroptosis-Related Gene Signature of Predictive Value for the Overall Survival in Bladder Cancer	FRONTIERS IN MOLECULAR BIOSCIENCES	34095228
J	Nie, JH; Shan, D; Li, S; Zhang, SY; Zi, XL; Xing, F; Shi, JQ; Liu, CQ; Wang, TJ; Sun, XY; Zhang, Q; Zhou, M; Luo, SN; Meng, HX; Zhang, YQ; Zheng, TS	Nie, Jianhua; Shan, Dan; Li, Shun; Zhang, Shuyuan; Zi, Xiaolin; Xing, Fan; Shi, Jiaqi; Liu, Caiqi; Wang, Tianjiao; Sun, Xiaoyuan; Zhang, Qian; Zhou, Meng; Luo, Shengnan; Meng, Hongxue; Zhang, Yanqiao; Zheng, Tongsen	A Novel Ferroptosis Related Gene Signature for Prognosis Prediction in Patients With Colon Cancer	FRONTIERS IN ONCOLOGY	34046350
J	Wan, RJ; Peng, W; Xia, QX; Zhou, HH; Mao, XY	Wan, Rong-Jun; Peng, Wang; Xia, Qin-Xuan; Zhou, Hong-Hao; Mao, Xiao-Yuan	Ferroptosis-related gene signature predicts prognosis and immunotherapy in glioma	CNS NEUROSCIENCE & THERAPEUTICS	33969928
J	Ma, XZ; Xiao, LL; Liu, LT; Ye, LQ; Su, P; Bi, EG; Wang, Q; Yang, MJ; Qian, JF; Yi, Q	Ma, Xingzhe; Xiao, Liuling; Liu, Lintao; Ye, Lingqun; Su, Pan; Bi, Enguang; Wang, Qiang; Yang, Maojie; Qian, Jianfei; Yi, Qing	CD36-mediated ferroptosis dampens intratumoral CD8(+) T cell effector function and impairs their antitumor ability	CELL METABOLISM	33691090
J	Chang, KL; Yuan, C; Liu, XG	Chang, Kaili; Yuan, Chong; Liu, Xueguang	Ferroptosis-Related Gene Signature Accurately Predicts Survival Outcomes in Patients With Clear-Cell Renal Cell Carcinoma	FRONTIERS IN ONCOLOGY	33996565
J	Boullosa, LF; Van Loenhout, J; Flieswasser, T; De Waele, J; Hermans, C; Lambrechts, H; Cuypers, B; Laukens, K; Bartholomeus, E; Siozopoulou, V; De Vos, WH; Peeters, M; Smits, ELJ; Deben, C	Boullosa, Laurie Freire; Van Loenhout, Jinthe; Flieswasser, Tal; De Waele, Jorrit; Hermans, Christophe; Lambrechts, Hilde; Cuypers, Bart; Laukens, Kris; Bartholomeus, Esther; Siozopoulou, Vasiliki; De Vos, Winnok H.; Peeters, Marc; Smits, Evelien L. J.; Deben, Christophe	Auranofin reveals therapeutic anticancer potential by triggering distinct molecular cell death mechanisms and innate immunity in mutant p53 non-small cell lung cancer	REDOX BIOLOGY	33812801
J	Yang, J; Ma, SY; Xu, R; Wei, YW; Zhang, J; Zuo, TT; Wang, ZH; Deng, HZ; Yang, N; Shen, Q	Yang, Jie; Ma, Siyu; Xu, Rui; Wei, Yawen; Zhang, Jun; Zuo, Tiantian; Wang, Zhihua; Deng, Huizi; Yang, Ning; Shen, Qi	Smart biomimetic metal organic frameworks based on ROS-ferroptosis-glycolysis regulation for enhanced tumor chemo-immunotherapy	JOURNAL OF CONTROLLED RELEASE	33872626
J	Lu, T; Xu, R; Li, Q; Zhao, JY; Peng, B; Zhang, H; Guo, JD; Zhang, SQ; Li, HW; Wang, J; Zhang, LY	Lu, Tong; Xu, Ran; Li, Qi; Zhao, Jia-ying; Peng, Bo; Zhang, Han; Guo, Ji-da; Zhang, Sheng-qiang; Li, Hua-wei; Wang, Jun; Zhang, Lin-you	Systematic profiling of ferroptosis gene signatures predicts prognostic factors in esophageal squamous cell carcinoma	MOLECULAR THERAPY-ONCOLYTICS	33981829
J	Jiang, Z; Lim, SO; Yan, MS; Hsu, ENE; Yao, J; Wei, YK; Chang, SS; Yamaguchi, H; Lee, HH; Ke, BZ; Hsu, JM; Chan, LCA; Hortobagyi, GN; Yang, LQ; Lin, CR; Yu, DH; Hung, MECE	Jiang, Zhou; Lim, Seung-Oe; Yan, Meisi; Hsu, Jennifer L.; Yao, Jun; Wei, Yongkun; Chang, Shih-Shin; Yamaguchi, Hirohito; Lee, Heng-Huan; Ke, Baozhen; Hsu, Jung-Mao; Chan, Li-Chuan; Hortobagyi, Gabriel N.; Yang, Liuqing; Lin, Chunru; Yu, Dihua; Hung, Mien-Chie	TYRO3 induces anti-PD-1/PD-L1 therapy resistance by limiting innate immunity and tumoral ferroptosis	JOURNAL OF CLINICAL INVESTIGATION	33855973
J	Jiang, PC; Yang, F; Zou, CF; Bao, TY; Wu, MM; Yang, DQ; Bu, SR	Jiang, Peicheng; Yang, Feng; Zou, Caifeng; Bao, Tianyuan; Wu, Mengmeng; Yang, Dongqin; Bu, Shurui	The construction and analysis of a ferroptosis-related gene prognostic signature for pancreatic cancer	AGING-US	33819918
J	Ye, Y; Dai, QJ; Li, SH; He, J; Qi, HB	Ye, Ying; Dai, Qinjin; Li, Shuhong; He, Jie; Qi, Hongbo	A Novel Defined Risk Signature of the Ferroptosis-Related Genes for Predicting the Prognosis of Ovarian Cancer	FRONTIERS IN MOLECULAR BIOSCIENCES	33869286
J	Li, P; Gao, MQ; Hu, ZJ; Xu, T; Chen, JR; Ma, YX; Li, SW; Gu, YQ	Li, Ping; Gao, Mengqiu; Hu, Zijian; Xu, Tian; Chen, Jieru; Ma, Yuxuan; Li, Siwen; Gu, Yueqing	Synergistic ferroptosis and macrophage re-polarization using engineering exosome-mimic M1 nanovesicles for cancer metastasis suppression	CHEMICAL ENGINEERING JOURNAL
J	Turubanova, VD; Mishchenko, TA; Balalaeva, IV; Efimova, I; Peskova, NN; Klapshina, LG; Lermontova, SA; Bachert, C; Krysko, O; Vedunova, MV; Krysko, DV	Turubanova, Victoria D.; Mishchenko, Tatiana A.; Balalaeva, Irina, V; Efimova, Iuliia; Peskova, Nina N.; Klapshina, Larisa G.; Lermontova, Svetlana A.; Bachert, Claus; Krysko, Olga; Vedunova, Maria V.; Krysko, Dmitri, V	Novel porphyrazine-based photodynamic anti-cancer therapy induces immunogenic cell death	SCIENTIFIC REPORTS	33785775
J	Xiong, H; Wang, C; Wang, ZH; Lu, HP; Yao, J	Xiong, Hui; Wang, Cheng; Wang, Zihan; Lu, Haipeng; Yao, Jing	Self-assembled nano-activator constructed ferroptosis-immunotherapy through hijacking endogenous iron to intracellular positive feedback loop	JOURNAL OF CONTROLLED RELEASE	33689796
J	Zhu, HB; Klement, JD; Lu, CW; Redd, PS; Yang, DF; Smith, AD; Poschel, DB; Zou, J; Liu, D; Wang, PG; Ostrov, D; Coant, N; Hannun, YA; Colby, AH; Grinstaff, MW; Liu, KB	Zhu, Huabin; Klement, John D.; Lu, Chunwan; Redd, Priscilla S.; Yang, Dafeng; Smith, Alyssa D.; Poschel, Dakota B.; Zou, Juan; Liu, Ding; Wang, Peng George; Ostrov, David; Coant, Nicolas; Hannun, Yusuf A.; Colby, Aaron H.; Grinstaff, Mark W.; Liu, Kebin	Asah2 Represses the p53-Hmox1 Axis to Protect Myeloid-Derived Suppressor Cells from Ferroptosis	JOURNAL OF IMMUNOLOGY	33547170
J	Sun, SJ; Guo, W; Lv, F; Zhang, GC; Wang, JH; Li, RD; Tan, FW; Li, N; Xue, Q; Gao, YB; Gao, SG; He, J	Sun, Sijin; Guo, Wei; Lv, Fang; Zhang, Guochao; Wang, Juhong; Li, Renda; Tan, Fengwei; Li, Ning; Xue, Qi; Gao, Yibo; Gao, Shugeng; He, Jie	Comprehensive Analysis of Ferroptosis Regulators in Lung Adenocarcinomas Identifies Prognostic and Immunotherapy-Related Biomarkers	FRONTIERS IN MOLECULAR BIOSCIENCES	33778001
J	Yang, YC; Tian, Q; Wu, SQ; Li, YX; Yang, K; Yan, Y; Shang, L; Li, AP; Zhang, LB	Yang, Yingchun; Tian, Qing; Wu, Shuqi; Li, Yixiao; Yang, Ke; Yan, Yi; Shang, Li; Li, Aipeng; Zhang, Lianbing	Blue light-triggered Fe2+-release from monodispersed ferrihydrite nanoparticles for cancer iron therapy	BIOMATERIALS	33690102
J	Zhang, JY; Xi, J; Huang, P; Zeng, ST	Zhang, Jiyan; Xi, Jie; Huang, Ping; Zeng, Saitian	Comprehensive Analysis Identifies Potential Ferroptosis-Associated mRNA Therapeutic Targets in Ovarian Cancer	FRONTIERS IN MEDICINE	33748162
J	Liu, ZQ; Wang, LB; Liu, L; Lu, TY; Jiao, DC; Sun, YL; Han, XW	Liu, Zaoqu; Wang, Libo; Liu, Long; Lu, Taoyuan; Jiao, Dechao; Sun, Yuling; Han, Xinwei	The Identification and Validation of Two Heterogenous Subtypes and a Risk Signature Based on Ferroptosis in Hepatocellular Carcinoma	FRONTIERS IN ONCOLOGY	33738257
J	Jiang, XT; Yan, QF; Xie, LL; Xu, SJ; Jiang, KL; Huang, JH; Wen, Y; Yan, YH; Zheng, JH; Tang, ST; Nie, KC; Zheng, ZH; Pan, JL; Liu, P; Huang, YC; Yan, XR; Zou, YS; Chen, X; Liu, FB; Li, PW; Zhuang, KH	Jiang, Xiaotao; Yan, Qiaofeng; Xie, Linling; Xu, Shijie; Jiang, Kailin; Huang, Jiahua; Wen, Yi; Yan, Yanhua; Zheng, Junhui; Tang, Shuting; Nie, Kechao; Zheng, Zhihua; Pan, Jinglin; Liu, Peng; Huang, Yuancheng; Yan, Xingrui; Zou, Yushan; Chen, Xuan; Liu, Fengbin; Li, Peiwu; Zhuang, Kunhai	Construction and Validation of a Ferroptosis-Related Prognostic Model for Gastric Cancer	JOURNAL OF ONCOLOGY	33727924
J	Zhu, L; Yang, FG; Wang, LW; Dong, L; Huang, ZY; Wang, GX; Chen, GH; Li, QC	Zhu, Lei; Yang, Fugui; Wang, Lingwei; Dong, Lin; Huang, Zhiyuan; Wang, Guangxue; Chen, Guohan; Li, Qinchuan	Identification the ferroptosis-related gene signature in patients with esophageal adenocarcinoma	CANCER CELL INTERNATIONAL	33602233
J	Luo, H; Ma, C	Luo, Huan; Ma, Chao	A Novel Ferroptosis-Associated Gene Signature to Predict Prognosis in Patients with Uveal Melanoma	DIAGNOSTICS	33540700
J	Drijvers, JM; Gillis, JE; Muijlwijk, T; Nguyen, TH; Gaudiano, EF; Harris, IS; LaFleur, MW; Ringel, AE; Yao, CH; Kurmi, K; Juneja, VR; Trombley, JD; Haigis, MC; Sharpe, AH	Drijvers, Jefte M.; Gillis, Jacob E.; Muijlwijk, Tara; Nguyen, Thao H.; Gaudiano, Emily F.; Harris, Isaac S.; LaFleur, Martin W.; Ringel, Alison E.; Yao, Cong-Hui; Kurmi, Kiran; Juneja, Vikram R.; Trombley, Justin D.; Haigis, Marcia C.; Sharpe, Arlene H.	Pharmacologic Screening Identifies Metabolic Vulnerabilities of CD8(+) T Cells	CANCER IMMUNOLOGY RESEARCH	33277233
J	Yang, LQ; Tian, SS; Chen, Y; Miao, CY; Zhao, Y; Wang, RY; Zhang, Q	Yang, Liuqing; Tian, Saisai; Chen, Yun; Miao, Chenyun; Zhao, Ying; Wang, Ruye; Zhang, Qin	Ferroptosis-Related Gene Model to Predict Overall Survival of Ovarian Carcinoma	JOURNAL OF ONCOLOGY	33519933
J	Gao, XL; Tang, MB; Tian, SY; Li, JL; Liu, W	Gao, Xinliang; Tang, Mingbo; Tian, Suyan; Li, Jialin; Liu, Wei	A ferroptosis-related gene signature predicts overall survival in patients with lung adenocarcinoma	FUTURE ONCOLOGY	33432837
J	Luo, X; Gong, HB; Gao, HY; Wu, YP; Sun, WY; Li, ZQ; Wang, G; Liu, B; Liang, L; Kurihara, H; Duan, WJ; Li, YF; He, RR	Luo, Xiang; Gong, Hai-Biao; Gao, Hua-Ying; Wu, Yan-Ping; Sun, Wan-Yang; Li, Zheng-Qiu; Wang, Guan; Liu, Bo; Liang, Lei; Kurihara, Hiroshi; Duan, Wen-Jun; Li, Yi-Fang; He, Rong-Rong	Oxygenated phosphatidylethanolamine navigates phagocytosis of ferroptotic cells by interacting with TLR2	CELL DEATH AND DIFFERENTIATION	33432112
J	Mou, YH; Wu, JC; Zhang, Y; Abdihamid, O; Duan, CJ; Li, B	Mou, Yanhua; Wu, Jinchun; Zhang, Yao; Abdihamid, Omar; Duan, Chaojun; Li, Bin	Low expression of ferritinophagy-related NCOA4 gene in relation to unfavorable outcome and defective immune cells infiltration in clear cell renal carcinoma	BMC CANCER	33402128
J	Song, J; Liu, TT; Yin, Y; Zhao, W; Lin, ZQ; Yin, YX; Lu, D; You, FP	Song, Jia; Liu, Tongtong; Yin, Yue; Zhao, Wei; Lin, Zhiqiang; Yin, Yuxin; Lu, Dan; You, Fuping	The deubiquitinase OTUD1 enhances iron transport and potentiates host antitumor immunity	EMBO REPORTS	33393230
J	Jia, CL; Yang, F; Li, RN	Li Jia, Cong; Yang, Fu; Li, Ruining	Prognostic Model Construction and Immune Microenvironment Analysis of Breast Cancer Based on Ferroptosis-Related lncRNAs	INTERNATIONAL JOURNAL OF GENERAL MEDICINE	34949938
J	Luo, LX; Wang, H; Tian, W; Zeng, JY; Huang, YR; Luo, H	Luo, Lianxiang; Wang, Han; Tian, Wen; Zeng, Jiayan; Huang, Yuru; Luo, Hui	Targeting ferroptosis for cancer therapy: iron metabolism and anticancer immunity	AMERICAN JOURNAL OF CANCER RESEARCH	34873476
J	Shi, XB; Liu, XX; Pan, SP; Ke, Y; Li, YX; Guo, W; Wang, YC; Ruan, QL; Zhang, XZ; Ma, HB	Shi, Xiaobo; Liu, Xiaoxiao; Pan, Shupei; Ke, Yue; Li, Yuxing; Guo, Wei; Wang, Yuchen; Ruan, Qinli; Zhang, Xiaozhi; Ma, Hongbing	A Novel Autophagy-Related Long Non-Coding RNA Signature to Predict Prognosis and Therapeutic Response in Esophageal Squamous Cell Carcinoma	INTERNATIONAL JOURNAL OF GENERAL MEDICINE	34815705
J	Jiang, XT; Liu, F; Liu, P; Yan, YH; Lan, SY; Zhuang, KH; Liu, YF; Jiang, KL; Huang, YC; Nie, KC; Zheng, ZH; Pan, JL; Zheng, JH; Liu, FB; Xu, SJ; Li, PW; Wen, Y	Jiang, Xiaotao; Liu, Fan; Liu, Peng; Yan, Yanhua; Lan, Shaoyang; Zhuang, Kunhai; Liu, Yufeng; Jiang, Kailin; Huang, Yuancheng; Nie, Kechao; Zheng, Zhihua; Pan, Jinglin; Zheng, Junhui; Liu, Fengbin; Xu, Shijie; Li, Peiwu; Wen, Yi	Ferroptosis Patterns Correlate with Immune Microenvironment Characterization in Gastric Cancer	INTERNATIONAL JOURNAL OF GENERAL MEDICINE	34675624
J	Ren, JJ; Zhou, J; Liu, H; Jiao, XD; Cao, Y; Xu, ZG; Kang, YJ; Xue, P	Ren, Junjie; Zhou, Jing; Liu, Han; Jiao, Xiaodan; Cao, Yang; Xu, Zhigang; Kang, Yuejun; Xue, Peng	Ultrasound (US)-activated redox dyshomeostasis therapy reinforced by immunogenic cell death (ICD) through a mitochondrial targeting liposomal nanosystem	THERANOSTICS	34646381
J	Hsieh, CH; Hsieh, HC; Shih, FS; Wang, PW; Yang, LX; Shieh, DB; Wang, YC	Hsieh, Chih-Hsiung; Hsieh, Hung-Chia; Shih, Fu-Shiuan; Wang, Pei-Wen; Yang, Li-Xing; Shieh, Dar-Bin; Wang, Yi-Ching	An innovative NRF2 nano-modulator induces lung cancer ferroptosis and elicits an immunostimulatory tumor microenvironment	THERANOSTICS	34093872
J	Long, SY; Peng, F; Song, BH; Wang, L; Chen, J; Shang, BB	Long, Shengyi; Peng, Fang; Song, Baohui; Wang, Liang; Chen, Jun; Shang, Bingbing	Heat Shock Protein Beta 1 is a Prognostic Biomarker and Correlated with Immune Infiltrates in Hepatocellular Carcinoma	INTERNATIONAL JOURNAL OF GENERAL MEDICINE	34531676
J	Liu, XX; Shi, XB; Guo, W; Ke, Y; Li, YX; Pan, SP; Li, XN; Liu, M; Liu, MZ; Wang, YC; Ruan, QL; Ma, HB	Liu, Xiaoxiao; Shi, Xiaobo; Guo, Wei; Ke, Yue; Li, Yuxing; Pan, Shupei; Li, Xiaona; Liu, Mei; Liu, Mingzhu; Wang, Yuchen; Ruan, Qinli; Ma, Hongbing	A Promising Esophageal Cancer Prognostic Signature of Ferroptosis-Related LncRNA to Predict Immune Scenery and Immunotherapy Response	INTERNATIONAL JOURNAL OF GENERAL MEDICINE	34566425
J	Gu, WC; Kim, M; Wang, L; Yang, ZC; Nakajima, T; Tsushima, Y	Gu, Wenchao; Kim, Mai; Wang, Lei; Yang, Zongcheng; Nakajima, Takahito; Tsushima, Yoshito	Multi-omics Analysis of Ferroptosis Regulation Patterns and Characterization of Tumor Microenvironment in Patients with Oral Squamous Cell Carcinoma	INTERNATIONAL JOURNAL OF BIOLOGICAL SCIENCES	34512160
J	Qi, XL; Fu, YP; Sheng, J; Zhang, M; Zhang, MX; Wang, YM; Li, GL	Qi, Xingling; Fu, Yipeng; Sheng, Jia; Zhang, Meng; Zhang, Mingxing; Wang, Yumeng; Li, Guiling	A novel ferroptosis-related gene signature for predicting outcomes in cervical cancer	BIOENGINEERED	33989111
J	Liu, J; Dai, EY; Kang, R; Kroemer, G; Tang, DL	Liu, Jiao; Dai, Enyong; Kang, Rui; Kroemer, Guido; Tang, Daolin	The dark side of ferroptosis in pancreatic cancer	ONCOIMMUNOLOGY	33489473
J	Xu, QB; Zhan, GT; Zhang, ZL; Yong, TY; Yang, XL; Gan, L	Xu, Qingbo; Zhan, Guiting; Zhang, Zelong; Yong, Tuying; Yang, Xiangliang; Gan, Lu	Manganese porphyrin-based metal-organic framework for synergistic sonodynamic therapy and ferroptosis in hypoxic tumors	THERANOSTICS	33408790
J	Zhang, J; Yang, J; Zuo, TT; Ma, SY; Xokrat, N; Hu, ZW; Wang, ZH; Xu, R; Wei, YW; Shen, Q	Zhang, Jun; Yang, Jie; Zuo, Tiantian; Ma, Siyu; Xokrat, Nadira; Hu, Zongwei; Wang, Zhihua; Xu, Rui; Wei, Yawen; Shen, Qi	Heparanase-driven sequential released nanoparticles for ferroptosis and tumor microenvironment modulations synergism in breast cancer therapy	BIOMATERIALS	33035717
J	Meng, YF; Zhang, DS; Sun, YQ; Dai, ZC; Zhang, TT; Yu, DX; Zhang, GR; Zheng, XW	Meng, Yanfei; Zhang, Dongsheng; Sun, Yunqiang; Dai, Zhichao; Zhang, Tiantian; Yu, Dexin; Zhang, Gaorui; Zheng, Xiuwen	Core-shell FePt-cube@covalent organic polymer nanocomposites: a multifunctional nanocatalytic agent for primary and metastatic tumor treatment	JOURNAL OF MATERIALS CHEMISTRY B	33191409
J	Liu, Y; Zhang, X; Zhang, JJ; Tan, J; Li, J; Song, ZW	Liu, Yang; Zhang, Xi; Zhang, Junjun; Tan, Juan; Li, Jie; Song, Zewen	Development and Validation of a Combined Ferroptosis and Immune Prognostic Classifier for Hepatocellular Carcinoma	FRONTIERS IN CELL AND DEVELOPMENTAL BIOLOGY	33425905
J	Du, XL; Zhang, YW	Du, Xuanlong; Zhang, Yewei	Integrated Analysis of Immunity- and Ferroptosis-Related Biomarker Signatures to Improve the Prognosis Prediction of Hepatocellular Carcinoma	FRONTIERS IN GENETICS	33391356
J	Guo, PY; Wang, L; Shang, WT; Chen, JW; Chen, ZY; Xiong, F; Wang, ZQ; Tong, ZC; Wang, KL; Yang, LM; Tian, J; Xu, WH	Guo, Pengyu; Wang, Lu; Shang, Wenting; Chen, Jiuwei; Chen, Ziyin; Xiong, Feng; Wang, Ziqi; Tong, Zhichao; Wang, Keliang; Yang, Liming; Tian, Jie; Xu, Wanhai	Intravesical In Situ Immunostimulatory Gel for Triple Therapy of Bladder Cancer	ACS APPLIED MATERIALS & INTERFACES	33236624
J	Li, ZW; Rong, L	Li, Zhaowei; Rong, Long	Cascade reaction-mediated efficient ferroptosis synergizes with immunomodulation for high-performance cancer therapy	BIOMATERIALS SCIENCE	33016289
J	Tang, R; Hua, J; Xu, J; Liang, C; Meng, QC; Liu, J; Zhang, B; Yu, XJ; Shi, S	Tang, Rong; Hua, Jie; Xu, Jin; Liang, Chen; Meng, Qingcai; Liu, Jiang; Zhang, Bo; Yu, Xianjun; Shi, Si	The role of ferroptosis regulators in the prognosis, immune activity and gemcitabine resistance of pancreatic cancer	ANNALS OF TRANSLATIONAL MEDICINE	33313092
J	Tang, BF; Zhu, JY; Li, J; Fan, K; Gao, Y; Cheng, SM; Kong, CL; Zheng, LY; Wu, FZ; Weng, QY; Lu, CY; Ji, JS	Tang, Bufu; Zhu, Jinyu; Li, Jie; Fan, Kai; Gao, Yang; Cheng, Shimiao; Kong, Chunli; Zheng, Liyun; Wu, Fazong; Weng, Qiaoyou; Lu, Chenying; Ji, Jiansong	The ferroptosis and iron-metabolism signature robustly predicts clinical diagnosis, prognosis and immune microenvironment for hepatocellular carcinoma	CELL COMMUNICATION AND SIGNALING	33115468
J	Sepand, MR; Ranjbar, S; Kempson, IM; Akbariani, M; Muganda, WCA; Muller, M; Ghahremani, MH; Raoufi, M	Sepand, Mohammad Reza; Ranjbar, Sheyda; Kempson, Ivan M.; Akbariani, Mostafa; Muganda, Willis Collins Akeyo; Mueller, Mareike; Ghahremani, Mohammad Hossein; Raoufi, Mohammad	Targeting non-apoptotic cell death in cancer treatment by nanomaterials: Recent advances and future outlook	NANOMEDICINE-NANOTECHNOLOGY BIOLOGY AND MEDICINE	32623018
J	Ruiz-de-Angulo, A; Bilbao-Asensio, M; Cronin, J; Evans, SJ; Clift, MJD; Llop, J; Feiner, IVJ; Beadman, R; Bascaran, KZ; Mareque-Rivas, JC	Ruiz-de-Angulo, Ane; Bilbao-Asensio, Marc; Cronin, James; Evans, Stephen J.; Clift, Martin J. D.; Llop, Jordi; Feiner, Irene V. J.; Beadman, Rhiannon; Bascaran, Kepa Zamacola; Mareque-Rivas, Juan C.	Chemically Programmed Vaccines: Iron Catalysis in Nanoparticles Enhances Combination Immunotherapy and Immunotherapy-Promoted Tumor Ferroptosis	ISCIENCE	32919370
J	Wan, XY; Song, LQ; Pan, W; Zhong, H; Li, N; Tang, B	Wan, Xiuyan; Song, Liqun; Pan, Wei; Zhong, Hui; Li, Na; Tang, Bo	Tumor-Targeted Cascade Nanoreactor Based on Metal-Organic Frameworks for Synergistic Ferroptosis-Starvation Anticancer Therapy	ACS NANO	32786253
J	Yao, XX; Yang, BC; Wang, S; Dai, ZC; Zhang, DS; Zheng, XW; Liu, QY	Yao, Xiuxiu; Yang, Baochan; Wang, Shan; Dai, Zhichao; Zhang, Dongsheng; Zheng, Xiuwen; Liu, Qingyun	A novel multifunctional FePt/BP nanoplatform for synergistic photothermal/photodynamic/chemodynamic cancer therapies and photothermally-enhanced immunotherapy	JOURNAL OF MATERIALS CHEMISTRY B	32766612
J	Liu, ZK; Zhao, Q; Zuo, ZX; Yuan, SQ; Yu, K; Zhang, QF; Zhang, XL; Sheng, H; Ju, HQ; Cheng, H; Wang, F; Xu, RH; Liu, ZX	Liu, Zekun; Zhao, Qi; Zuo, Zhi-Xiang; Yuan, Shu-Qiang; Yu, Kai; Zhang, Qingfeng; Zhang, Xiaolong; Sheng, Hui; Ju, Huai-Qiang; Cheng, Han; Wang, Feng; Xu, Rui-Hua; Liu, Ze-Xian	Systematic Analysis of the Aberrances and Functional Implications of Ferroptosis in Cancer	ISCIENCE	32629423
J	Yu, B; Choi, BS; Li, WG; Kim, DH	Yu, Bo; Choi, Bongseo; Li, Weiguo; Kim, Dong-Hyun	Magnetic field boosted ferroptosis-like cell death and responsive MRI using hybrid vesicles for cancer immunotherapy	NATURE COMMUNICATIONS	32686685
J	Ding, BB; Zheng, P; Jiang, F; Zhao, YJ; Wang, MF; Chang, MY; Ma, PA; Lin, J	Ding, Binbin; Zheng, Pan; Jiang, Fan; Zhao, Yajie; Wang, Meifang; Chang, Mengyu; Ma, Ping'an; Lin, Jun	MnO(x)Nanospikes as Nanoadjuvants and Immunogenic Cell Death Drugs with Enhanced Antitumor Immunity and Antimetastatic Effect	ANGEWANDTE CHEMIE-INTERNATIONAL EDITION	32484598
J	Zeng, T; Deng, GH; Zhong, WC; Gao, ZW; Ma, SY; Mo, C; Li, YJ; Huang, S; Zhou, CY; Lai, YQ; Xie, SW; Xie, ZP; Chen, YY; He, SQ; Lv, ZP; Gao, L	Zeng, Ting; Deng, Guanghui; Zhong, Weichao; Gao, Zhuowei; Ma, Shuoyi; Mo, Chan; Li, Yunjia; Huang, Sha; Zhou, Chuying; Lai, Yuqi; Xie, Shuwen; Xie, Zeping; Chen, Yuyao; He, Songqi; Lv, Zhiping; Gao, Lei	Indoleamine 2, 3-dioxygenase 1enhanceshepatocytes ferroptosis in acute immune hepatitis associated with excess nitrative stress	FREE RADICAL BIOLOGY AND MEDICINE	31945497
J	Jiang, Q; Wang, K; Zhang, XY; Ouyang, BS; Liu, HX; Pang, ZQ; Yang, WL	Jiang, Qin; Wang, Kuang; Zhang, Xingyu; Ouyang, Boshu; Liu, Haixia; Pang, Zhiqing; Yang, Wuli	Platelet Membrane-Camouflaged Magnetic Nanoparticles for Ferroptosis-Enhanced Cancer Immunotherapy	SMALL	32338436
J	Criscitiello, MF; Kraev, I; Lange, SR	Criscitiello, Michael F.; Kraev, Igor; Lange, Sigrun	Post-Translational Protein Deimination Signatures in Serum and Serum-Extracellular Vesicles of Bos taurus Reveal Immune, Anti-Pathogenic, Anti-Viral, Metabolic and Cancer-Related Pathways for Deimination	INTERNATIONAL JOURNAL OF MOLECULAR SCIENCES	32325910
J	Xu, T; Ma, YY; Yuan, QL; Hu, HX; Hu, XK; Qian, ZY; Rolle, JK; Gu, YQ; Li, SW	Xu, Tian; Ma, Yuying; Yuan, Qinling; Hu, Huixin; Hu, Xinkai; Qian, Zhiyu; Rolle, Janiqua Kyiesha; Gu, Yueqing; Li, Siwen	Enhanced Ferroptosis by Oxygen-Boosted Phototherapy Based on a 2-in-1 Nanoplatform of Ferrous Hemoglobin for Tumor Synergistic Therapy	ACS NANO	32155051
J	Wan, C; Sun, YJ; Tian, Y; Lu, LS; Dai, XM; Meng, JS; Huang, J; He, QY; Wu, B; Zhang, ZJ; Jiang, K; Hu, DS; Wu, G; Lovell, JF; Jin, HL; Yang, KY	Wan, Chao; Sun, Yajie; Tian, Yu; Lu, Lisen; Dai, Xiaomeng; Meng, Jingshu; Huang, Jing; He, Qianyuan; Wu, Bian; Zhang, Zhanjie; Jiang, Ke; Hu, Desheng; Wu, Gang; Lovell, Jonathan F.; Jin, Honglin; Yang, Kunyu	Irradiated tumor cell-derived microparticles mediate tumor eradication via cell killing and immune reprogramming	SCIENCE ADVANCES	32232155
J	Efimova, I; Catanzaro, E; Van der Meeren, L; Turubanova, VD; Hammad, H; Mishchenko, TA; Vedunova, MV; Fimognari, C; Bachert, C; Coppieters, F; Lefever, S; Skirtach, AG; Krysko, O; Krysko, DV	Efimova, Iuliia; Catanzaro, Elena; Van der Meeren, Louis; Turubanova, Victoria D.; Hammad, Hamida; Mishchenko, Tatiana A.; Vedunova, Maria V.; Fimognari, Carmela; Bachert, Claus; Coppieters, Frauke; Lefever, Steve; Skirtach, Andre G.; Krysko, Olga; Krysko, Dmitri, V	Vaccination with early ferroptotic cancer cells induces efficient antitumor immunity	JOURNAL FOR IMMUNOTHERAPY OF CANCER	33188036
J	Turubanova, VD; Balalaeva, IV; Mishchenko, TA; Catanzaro, E; Alzeibak, R; Peskova, NN; Efimova, I; Bachert, C; Mitroshina, EV; Krysko, O; Vedunova, MV; Krysko, DV	Turubanova, Victoria D.; Balalaeva, Irina V.; Mishchenko, Tatiana A.; Catanzaro, Elena; Alzeibak, Razan; Peskova, Nina N.; Efimova, Iuliia; Bachert, Claus; Mitroshina, Elena V.; Krysko, Olga; Vedunova, Maria V.; Krysko, Dmitri V.	Immunogenic cell death induced by a new photodynamic therapy based on photosens and photodithazine	JOURNAL FOR IMMUNOTHERAPY OF CANCER	31842994
J	Lang, XT; Green, MD; Wang, WM; Yu, JL; Choi, JE; Jiang, L; Liao, P; Zhou, JJ; Zhang, Q; Dow, A; Saripalli, AL; Kryczek, I; Wei, S; Szeliga, W; Vatan, L; Stone, EM; Georgiou, G; Cieslik, M; Wahl, DR; Morgan, MA; Chinnaiyan, AM; Lawrence, TS; Zou, WP	Lang, Xueting; Green, Michael D.; Wang, Weimin; Yu, Jiali; Choi, Jae Eun; Jiang, Long; Liao, Peng; Zhou, Jiajia; Zhang, Qiang; Dow, Ania; Saripalli, Anjali L.; Kryczek, Ilona; Wei, Shuang; Szeliga, Wojciech; Vatan, Linda; Stone, Everett M.; Georgiou, George; Cieslik, Marcin; Wahl, Daniel R.; Morgan, Meredith A.; Chinnaiyan, Arul M.; Lawrence, Theodore S.; Zou, Weiping	Radiotherapy and Immunotherapy Promote Tumoral Lipid Oxidation and Ferroptosis via Synergistic Repression of SLC7A11	CANCER DISCOVERY	31554642
J	Oh, BM; Lee, SJ; Park, GL; Hwang, YS; Lim, J; Park, ES; Lee, KH; Kim, BY; Kwon, YT; Cho, HJ; Lee, HG	Oh, Byung Moo; Lee, Seon-Jin; Park, Gyoung Lim; Hwang, Yo Sep; Lim, Jeewon; Park, Eun Sun; Lee, Kyung Ho; Kim, Bo Yeon; Kwon, Yong Tae; Cho, Hee Jun; Lee, Hee Gu	Erastin Inhibits Septic Shock and Inflammatory Gene Expression via Suppression of the NF-kappa B Pathway	JOURNAL OF CLINICAL MEDICINE	31847346
J	Zhang, DS; Cui, P; Dai, ZC; Yang, BC; Yao, XX; Liu, QY; Hu, ZF; Zheng, XW	Zhang, Dongsheng; Cui, Ping; Dai, Zhichao; Yang, Baochan; Yao, Xiuxiu; Liu, Qingyun; Hu, Zunfu; Zheng, Xiuwen	Tumor microenvironment responsive FePt/MoS2 nanocomposites with chemotherapy and photothermal therapy for enhancing cancer immunotherapy	NANOSCALE	31599915
J	Pramil, E; Bastian, LH; Denefle, T; Nemati, F; Xiao, M; Larde, E; Maloum, K; Roos-Weil, D; Chapiro, E; Le Garff-Tavernier, M; Davi, F; Decaudin, D; Sarfati, M; Nguyen-Khac, F; Merle-Beral, H; Karoyan, P; Susin, SA	Pramil, Elodie; Bastian, Linda Herbi; Denefle, Thomas; Nemati, Fariba; Xiao, Malina; Larde, Eva; Maloum, Karim; Roos-Weil, Damien; Chapiro, Elise; Le Garff-Tavernier, Magali; Davi, Frederic; Decaudin, Didier; Sarfati, Marika; Nguyen-Khac, Florence; Merle-Beral, Helene; Karoyan, Philippe; Susin, Santos A.	Targeting chronic lymphocytic leukemia with N-methylated thrombospondin-1-derived peptides overcomes drug resistance	BLOOD ADVANCES	31648314
J	Wang, WM; Green, M; Choi, JE; Gijon, M; Kennedy, PD; Johnson, JK; Liao, P; Lang, XT; Kryczek, I; Sell, A; Xia, HJ; Zhou, JJ; Li, GP; Li, J; Li, W; Wei, S; Vatan, L; Zhang, HJ; Szeliga, W; Gu, W; Liu, R; Lawrence, TS; Lamb, C; Tanno, Y; Cieslik, M; Stone, E; Georgiou, G; Chan, TA; Chinnaiyan, A; Zou, WP	Wang, Weimin; Green, Michael; Choi, Jae Eun; Gijon, Miguel; Kennedy, Paul D.; Johnson, Jeffrey K.; Liao, Peng; Lang, Xueting; Kryczek, Ilona; Sell, Amanda; Xia, Houjun; Zhou, Jiajia; Li, Gaopeng; Li, Jing; Li, Wei; Wei, Shuang; Vatan, Linda; Zhang, Hongjuan; Szeliga, Wojciech; Gu, Wei; Liu, Rebecca; Lawrence, Theodore S.; Lamb, Candice; Tanno, Yuri; Cieslik, Marcin; Stone, Everett; Georgiou, Geor…	CD8(+) T cells regulate tumour ferroptosis during cancer immunotherapy	NATURE	31043744
J	Arensman, MD; Yang, XRS; Leahy, DM; Toral-Barza, L; Mileski, M; Rosfjord, EC; Wang, F; Deng, SB; Myers, JS; Abraham, RT; Eng, CH	Arensman, Michael D.; Yang, Xiaoran S.; Leahy, Danielle M.; Toral-Barza, Lourdes; Mileski, Mary; Rosfjord, Edward C.; Wang, Fang; Deng, Shibing; Myers, Jeremy S.; Abraham, Robert T.; Eng, Christina H.	Cystine-glutamate antiporter xCT deficiency suppresses tumor growth while preserving antitumor immunity	PROCEEDINGS OF THE NATIONAL ACADEMY OF SCIENCES OF THE UNITED STATES OF AMERICA	31019077
J	Zhang, F; Li, F; Lu, GH; Nie, WD; Zhang, LJ; Lv, YL; Bao, WE; Gao, XY; Wei, W; Pu, KY; Xie, HY	Zhang, Fan; Li, Feng; Lu, Gui-Hong; Nie, Weidong; Zhang, Lijun; Lv, Yanlin; Bao, Weier; Gao, Xiaoyong; Wei, Wei; Pu, Kanyi; Xie, Hai-Yan	Engineering Magnetosomes for Ferroptosis/Immunomodulation Synergism in Cancer	ACS NANO	31046234
J	Chen, QJ; Liu, LS; Lu, YF; Chen, XL; Zhang, YJ; Zhou, WX; Guo, Q; Li, C; Zhang, YW; Zhang, Y; Liang, DH; Sun, T; Jiang, C	Chen, Qinjun; Liu, Lisha; Lu, Yifei; Chen, Xinli; Zhang, Yujie; Zhou, Wenxi; Guo, Qin; Li, Chao; Zhang, Yiwen; Zhang, Yu; Liang, Donghui; Sun, Tao; Jiang, Chen	Tumor Microenvironment-Triggered Aggregated Magnetic Nanoparticles for Reinforced Image-Guided Immunogenic Chemotherapy	ADVANCED SCIENCE	30937276
J	Wen, QR; Liu, J; Kang, R; Zhou, BR; Tang, D	Wen, Qirong; Liu, Jiao; Kang, Rui; Zhou, Borong; Tang, Daolin	The release and activity of HMGB1 in ferroptosis	BIOCHEMICAL AND BIOPHYSICAL RESEARCH COMMUNICATIONS	30686534
J	Kerins, MJ; Milligan, J; Wohlschlegel, JA; Ooi, A	Kerins, Michael J.; Milligan, John; Wohlschlegel, James A.; Ooi, Aikseng	Fumarate hydratase inactivation in hereditary leiomyomatosis and renal cell cancer is synthetic lethal with ferroptosis induction	CANCER SCIENCE	29917289
J	Tsoi, J; Robert, L; Paraiso, K; Galvan, C; Sheu, KM; Lay, J; Wong, DJL; Atefi, M; Shirazi, R; Wang, XY; Braas, D; Grasso, CS; Palaskas, N; Ribas, A; Graeber, TG	Tsoi, Jennifer; Robert, Lidia; Paraiso, Kim; Galvan, Carlos; Sheu, Katherine M.; Lay, Johnson; Wong, Deborah J. L.; Atefi, Mohammad; Shirazi, Roksana; Wang, Xiaoyan; Braas, Daniel; Grasso, Catherine S.; Palaskas, Nicolaos; Ribas, Antoni; Graeber, Thomas G.	Multi-stage Differentiation Defines Melanoma Subtypes with Differential Vulnerability to Drug-Induced Iron-Dependent Oxidative Stress	CANCER CELL	29657129
J	Xie, YC; Zhu, S; Zhong, MZ; Yang, MH; Sun, XF; Liu, JB; Kroemer, G; Lotze, M; Zeh, HJ; Kang, R; Tang, DL	Xie, Yangchun; Zhu, Shan; Zhong, Meizuo; Yang, Manhua; Sun, Xiaofan; Liu, Jinbao; Kroemer, Guido; Lotze, Michael; Zeh, Herbert J., III; Kang, Rui; Tang, Daolin	Inhibition of Aurora Kinase A Induces Necroptosis in Pancreatic Carcinoma	GASTROENTEROLOGY	28764929

## Sheet: table S2 articles and reviews
Publication Type	Authors	Article Title	Source Title	Pubmed Id
J	Yang, Y; Luo, DK; Gao, WQ; Wang, Q; Yao, WC; Xue, DB; Ma, B	Combination Analysis of Ferroptosis and Immune Status Predicts Patients Survival in Breast Invasive Ductal Carcinoma	BIOMOLECULES	36671532
J	Li, J; Li, WH; Wang, HZ; Ni, B; Liu, YK	Development and validation of a novel ferroptosis-related lncRNA prognostic signature for pancreatic adenocarcinoma	MOLECULAR MEDICINE REPORTS	36660936
J	Yang, H; Sun, WS; Bi, T; Wang, Q; Wang, WT; Xu, YX; Liu, ZQ; Li, J	The PTBP1-NCOA4 axis promotes ferroptosis in liver cancer cells	ONCOLOGY REPORTS	36660932
J	Liu, FF; Dong, YF; Zhong, FY; Guo, HD; Dong, PZ	CISD1 Is a Breast Cancer Prognostic Biomarker Associated with Diabetes Mellitus	BIOMOLECULES	36671422
J	Poschel, DB; Kehinde-Ige, M; Klement, JD; Yang, DF; Merting, AD; Savage, NM; Shi, HD; Liu, KB	IRF8 Regulates Intrinsic Ferroptosis through Repressing p53 Expression to Maintain Tumor Cell Sensitivity to Cytotoxic T Lymphocytes	CELLS	36672246
J	Leng, J; Xing, ZX; Li, X; Bao, XY; Zhu, JZY; Zhao, YH; Wu, SB; Yang, J	Assessment of Diagnosis, Prognosis and Immune Infiltration Response to the Expression of the Ferroptosis-Related Molecule HAMP in Clear Cell Renal Cell Carcinoma	INTERNATIONAL JOURNAL OF ENVIRONMENTAL RESEARCH AND PUBLIC HEALTH	36673667
J	Yang, JN; Wang, C; Cheng, SS; Zhang, Y; Jin, Y; Zhang, N; Wang, Y	Construction and validation of a novel ferroptosis-related signature for evaluating prognosis and immune microenvironment in ovarian cancer	FRONTIERS IN GENETICS	36685851
J	Lu, KQ; Yuan, XX; Zhao, LL; Wang, BY; Zhang, YL	Comprehensive pan-cancer analysis and the regulatory mechanism of AURKA, a gene associated with prognosis of ferroptosis of adrenal cortical carcinoma in the tumor micro-environment	FRONTIERS IN GENETICS	36685952
J	Liu, JJ; Jiang, GY; He, PF; Du, X; Hu, ZM; Li, FX	Mechanism of ferroptosis in traditional chinese medicine for clinical treatment: A review	FRONTIERS IN PHARMACOLOGY	36686700
J	Zhu, RF; Gao, C; Feng, QQ; Guan, HT; Wu, JJ; Samant, H; Yang, F; Wang, XH	Ferroptosis-related genes with post-transcriptional regulation mechanisms in hepatocellular carcinoma determined by bioinformatics and experimental validation	ANNALS OF TRANSLATIONAL MEDICINE	36660631
J	Xu, R; Wu, X; Zhao, QQ; Yang, QL	Ferroptosis synergistically sensitizes wee1 inhibitors: a bibliometric study	AMERICAN JOURNAL OF TRANSLATIONAL RESEARCH	36628201
J	Jin, X; Zhang, H; Sui, QH; Li, M; Liang, JQ; Hu, ZY; Cheng, Y; Zheng, YS; Chen, ZC; Lin, M; Wang, H; Zhan, C	Identification and validation of the mitochondrial function related hub genes by unsupervised machine learning and multi-omics analyses in lung adenocarcinoma	HELIYON	36506395
J	Jiang, JQ; Feng, J; Song, XN; Yang, Q; Zhao, HB; Zhao, R; He, XR; Tian, YY; Wang, LJ; Liu, YH	Hsa_circ_0015278 Regulates FLT3-ITD AML Progression via Ferroptosis-Related Genes	CANCERS	36612069
J	Xing, XW; Jin, X	A Model for Predicting the Immune Microenvironment and Prognosis of Patients with Endometrial Cancer Based on Ferroptosis-Associated Genes	JOURNAL OF BIOLOGICAL REGULATORS AND HOMEOSTATIC AGENTS
J	Zhao, HJ; Xu, Y; Shang, HK	Ferroptosis: A New Promising Target for Ovarian Cancer Therapy	INTERNATIONAL JOURNAL OF MEDICAL SCIENCES	36438923
J	Lou, XL; Gao, DY; Yang, LY; Wang, Y; Hou, YQ	Endoplasmic reticulum stress mediates the myeloid-derived immune suppression associated with cancer and infectious disease	JOURNAL OF TRANSLATIONAL MEDICINE	36593497
J	Turchi, R; Tortolici, F; Benvenuto, M; Punziano, C; De Luca, A; Rufini, S; Faraonio, R; Bei, RBR; Lettieri-Barbato, D; Aquilano, K	Low Sulfur Amino Acid, High Polyunsaturated Fatty Acid Diet Inhibits Breast Cancer Growth	INTERNATIONAL JOURNAL OF MOLECULAR SCIENCES	36613691
J	Zhang, C; Wang, LS; Guo, YM; Feng, W	Systematic analysis of brain and skull ischemic injury expression profiles reveals associations of the tumor immune microenvironment and cell death with ischemic stroke	FRONTIERS IN IMMUNOLOGY	36605216
J	Tong, XH; Tang, R; Xiao, MM; Xu, J; Wang, W; Zhang, B; Liu, J; Yu, XJ; Shi, S	Targeting cell death pathways for cancer therapy: recent developments in necroptosis, pyroptosis, ferroptosis, and cuproptosis research	JOURNAL OF HEMATOLOGY & ONCOLOGY	36482419
J	Xing, XL; Liu, Y; Liu, JH; Zhou, HF; Zhang, HR; Zuo, Q; Bu, P; Duan, T; Zhou, Y; Xiao, Z	A nomogram integrating ferroptosis- and immune-related biomarker for prediction of prognosis and diagnosis in kidney renal clear cell carcinoma	EUROPEAN REVIEW FOR MEDICAL AND PHARMACOLOGICAL SCIENCES
J	Fang, T; Ma, S; Wei, Y; Yang, J; Zhang, J; Shen, Q	Catalytic immunotherapy-photothermal therapy combination for melanoma by ferroptosis-activating vaccine based on artificial nanoenzyme	MATERIALS TODAY CHEMISTRY
J	Xing, XL; Liu, Y; Liu, JH; Zhou, HF; Zhang, HR; Zuo, Q; Bu, P; Duan, T; Zhou, Y; Xiao, ZQ	A nomogram integrating ferroptosis-and immune-related biomarker for prediction of prognosis and diagnosis in kidney renal clear cell carcinoma	EUROPEAN REVIEW FOR MEDICAL AND PHARMACOLOGICAL SCIENCES
J	Qin, JD; Sharma, A; Wang, YL; Tobar-Tosse, F; Dakal, TC; Liu, HD; Liu, HJ; Ke, B; Kong, CF; Liu, TT; Zhao, CX; Schmidt-Wolf, IGH; Jin, CH	Systematic discrimination of the repetitive genome in proximity of ferroptosis genes and a novel prognostic signature correlating with the oncogenic lncRNA CRNDE in multiple myeloma	FRONTIERS IN ONCOLOGY	36605450
J	Liu, Y; Quan, XB; Li, J; Huo, JW; Li, X; Zhao, ZP; Li, SM; Wan, J; Li, J; Liu, S; Wang, T; Zhang, X; Guan, B; Wen, R; Zhao, ZW; Wang, CR; Bai, CL	Liposomes embedded with PEGylated iron oxide nanoparticles enable ferroptosis and combination therapy in cancer	NATIONAL SCIENCE REVIEW	36684514
J	Zhu, JH; Zhao, YT; Wu, G; Zhang, XJ; Chen, QQ; Yang, B; Guo, XW; Ji, SJ; Gu, K	Ferroptosis-Related lncRNA Signature Correlates with the Prognosis, Tumor Microenvironment, and Therapeutic Sensitivity of Esophageal Squamous Cell Carcinoma	OXIDATIVE MEDICINE AND CELLULAR LONGEVITY	35903713
J	Guo, WH; Chen, Z; Li, ZH; Huang, HL; Ren, YX; Li, ZY; Zhao, BX; Li, GX; Hu, YF	Cancer cell membrane biomimetic mesoporous silica nanotheranostics for enhanced Ferroptosis-mediated immuogenic cell death on Gastric cancer	CHEMICAL ENGINEERING JOURNAL
J	Liu, ZC; Wang, JJ; Li, SX; Li, LH; Li, L; Li, DY; Guo, HH; Gao, DT; Liu, SY; Ruan, CS; Dang, XW	Prognostic prediction and immune infiltration analysis based on ferroptosis and EMT state in hepatocellular carcinoma	FRONTIERS IN IMMUNOLOGY	36591279
J	Hou, JY; Huang, Q; Fan, ZY; Sang, HY; Wu, S; Cheng, SF; Li, QP	LncRNA OIP5-AS1 Knockdown Facilitated the Ferroptosis and Immune Evasion by Modulating the GPX4 in Oesophageal Carcinoma	COMPUTATIONAL AND MATHEMATICAL METHODS IN MEDICINE	35872956
J	Ju, LC; Shi, YX; Liu, G	Identification and validation of a ferroptosis-related lncRNA signature to robustly predict the prognosis, immune microenvironment, and immunotherapy efficiency in patients with clear cell renal cell carcinoma	PEERJ	36570012
J	Baldi, S; He, Y; Ivanov, I; Sun, YP; Feng, W; Refat, M; Mohammed, SAD; Adlat, S; Tian, ZX; Wang, Y; Gao, YP; Tian, H	Novel characterization discoveries of ferroptosis-associated molecules in COAD microenvironment based TCGA data	FRONTIERS IN MOLECULAR BIOSCIENCES	36582202
J	Zhu, WZ; Feng, DC; Shi, X; Li, DX; Wei, Q; Yang, L	A pan-cancer analysis of the oncogenic role of zinc finger protein 419 in human cancer	FRONTIERS IN ONCOLOGY	36578929
J	Bu, F; Yin, SJ; Guan, RQ; Xiao, Y; Zeng, SL; Zhao, YH	Ferroptosis-related long non-coding RNA signature predicts the prognosis of hepatocellular carcinoma: A Review	MEDICINE	36451456
J	Xu, N; Li, BH; Liu, Y; Yang, C; Tang, SQ; Cho, WC; Huang, ZN	Ferroptosis and triple-negative breast cancer: Potential therapeutic targets	FRONTIERS IN ONCOLOGY	36568247
J	Zhang, LL; Zhu, WJ; Zhang, XX; Feng, D; Wang, XC; Ding, Y; Wang, DX; Li, YY	Ferroptosis patterns and tumor microenvironment infiltration characterization in esophageal squamous cell cancer	FRONTIERS IN GENETICS	36568375
J	Yang, QF; Liu, T; Zheng, HP; Zhou, ZC; Huang, Y; Jia, HL; Fu, SX; Zhang, X; Zhang, HG; Liu, Y; Chen, XH; Shan, WJ	A nanoformulation for immunosuppression reversal and broad-spectrum self-amplifying antitumor ferroptosis-immunotherapy	BIOMATERIALS	36502663
J	Yang, YC; Ma, B; Han, LT; Xu, WB; Du, XX; Wei, WJ; Liao, T; Ji, QH; Qu, N; Wang, Y	Integrated single-cell and bulk RNA sequencing analyses reveal a prognostic signature of cancer-associated fibroblasts in head and neck squamous cell carcinoma	FRONTIERS IN GENETICS	36568368
J	Jin, YP; Qiu, JP; Lu, XF; Li, GW	C-MYC Inhibited Ferroptosis and Promoted Immune Evasion in Ovarian Cancer Cells through NCOA4 Mediated Ferritin Autophagy	CELLS	36552889
J	Guo, WN; Wang, X; Wang, YN; Zhu, ST; Zhu, R; Zhu, LC	Identification and Validation of Ferroptosis-Related DNA Methylation Signature for Predicting the Prognosis and Guiding the Treatment in Cutaneous Melanoma	INTERNATIONAL JOURNAL OF MOLECULAR SCIENCES	36555319
J	Wei, SY; Feng, B; Bi, M; Guo, HY; Ning, SW; Cui, R	Construction of a ferroptosis-related signature based on seven lncRNAs for prognosis and immune landscape in clear cell renal cell carcinoma	BMC MEDICAL GENOMICS	36528763
J	Janssens, GE; Houtkooper, RH; Hoeks, J	Clinical outcomes and potential therapies prediction of subgroups based on a ferroptosis-related long non-coding RNA signature for gastric cancer	AGING-US
J	Zhong, FM; Yao, FY; Liu, J; Zhang, HB; Zhang, J; Zhang, N; Lin, J; Li, SQ; Li, MY; Jiang, JY; Cheng, Y; Xu, S; Wen, W; Yang, YL; Zhang, XR; Cheng, XX; Huang, B; Wang, XZ	Ferroptosis-related molecular patterns reveal immune escape, inflammatory development and lipid metabolism characteristics of the tumor microenvironment in acute myeloid leukemia	FRONTIERS IN ONCOLOGY	36518303
J	Yang, YF; Zhu, T; Wang, X; Xiong, F; Hu, ZM; Qiao, XH; Yuan, X; Wang, DQ	ACSL3 and ACSL4, Distinct Roles in Ferroptosis and Cancers	CANCERS	36497375
J	Fang, K; Xu, ZJ; Jiang, SX; Yan, CS; Tang, DS; Huang, Y	Integrated profiling uncovers prognostic, immunological, and pharmacogenomic features of ferroptosis in triple-negative breast cancer	FRONTIERS IN IMMUNOLOGY	36505498
J	Shen, Q; Zhang, CL; Jiang, XC; Li, JC; Liu, FD; Zhang, XY; En, GE; Pang, B	Emerging current trends and research focus related to pancreatic cancer metabolism: A bibliometric and visualized analysis	FRONTIERS IN ONCOLOGY	36505775
J	Wang, JY; Qin, DM; Tao, ZH; Wang, BY; Xie, YZ; Wang, Y; Li, B; Cao, JN; Qiao, XS; Zhong, SL; Hu, XC	Identification of cuproptosis-related subtypes, construction of a prognosis model, and tumor microenvironment landscape in gastric cancer	FRONTIERS IN IMMUNOLOGY	36479114
J	Tang, FC; Zhang, JH; Zhu, LJ; Lai, YC; Li, ZB; Lu, ZG; Tang, ZH; Mai, YX; Huang, RD; He, ZH	Construction of A Novel Ferroptosis-related Prognostic Risk Signature for Survival Prediction in Clear Cell Renal Cell Carcinoma Patients	UROLOGY JOURNAL	35598038
J	Liu, X; Cui, QQ	Identification of CISD1 as a Prognostic Biomarker for Breast Cancer	INTERNATIONAL JOURNAL OF GENERAL MEDICINE	36507250
J	Zou, YY; Jin, BW; Li, H; Wu, XB; Liu, YN; Zhao, HN; Zhong, D; Wang, L; Chen, WS; Wen, M; Liu, YH	Cold Nanozyme for Precise Enzymatic Antitumor Immunity	ACS NANO	36453617
J	Niu, X; Chen, LJ; Li, Y; Hu, ZJ; He, F	Ferroptosis, necroptosis, and pyroptosis in the tumor microenvironment: Perspectives for immunotherapy of SCLC	SEMINARS IN CANCER BIOLOGY	35288298
J	Wu, HR; He, HY; Huang, JX; Wang, C; Dong, YJ; Lin, RL; Cheng, ZF; Qiu, QC; Hong, LL	Identification and validation of transferrin receptor protein 1 for predicting prognosis and immune infiltration in lower grade glioma	FRONTIERS IN MOLECULAR NEUROSCIENCE	36483569
J	Chen, JF; Jin, ZQ; Zhang, SQ; Zhang, X; Li, PP; Yang, H; Ma, YT	Arsenic trioxide elicits prophylactic and therapeutic immune responses against solid tumors by inducing necroptosis and ferroptosis	CELLULAR & MOLECULAR IMMUNOLOGY	36447031
J	Seidel, E; von Karstedt, S	Extrinsic cell death pathway plasticity: a driver of clonal evolution in cancer?	CELL DEATH DISCOVERY	36435845
J	Li, QC; Chen, ZY; Yang, CH; Wang, LB; Ma, JJ; He, T; Li, HH; Quan, ZX	Role of ferroptosis-associated genes in ankylosing spondylitis and immune cell infiltration	FRONTIERS IN GENETICS	36437923
J	He, JJ; Liu, D; Liu, M; Tang, R; Zhang, DQ	Characterizing the role of SLC3A2 in the molecular landscape and immune microenvironment across human tumors	FRONTIERS IN MOLECULAR BIOSCIENCES	35992269
J	Luo, LX; Xu, GX	Fascaplysin Induces Apoptosis and Ferroptosis, and Enhances Anti-PD-1 Immunotherapy in Non-Small Cell Lung Cancer (NSCLC) by Promoting PD-L1 Expression	INTERNATIONAL JOURNAL OF MOLECULAR SCIENCES	36430250
J	Liu, F; Tang, LD; Li, Q; Chen, LH; Pan, YY; Yin, Z; He, JJ; Tian, JZ	Single-cell transcriptomics uncover the key ferroptosis regulators contribute to cancer progression in head and neck squamous cell carcinoma	FRONTIERS IN MOLECULAR BIOSCIENCES	36003082
J	Wang, H; Zhang, HX; Chen, YH; Wang, HN; Tian, YZ; Yi, XL; Shi, Q; Zhao, T; Zhang, BL; Gao, TW; Guo, S; Li, CY; Guo, WN	Targeting Wnt/beta-Catenin Signaling Exacerbates Ferroptosis and Increases the Efficacy of Melanoma Immunotherapy via the Regulation of MITF	CELLS	36429010
J	Wang, XX; Xia, G; Xiao, SL; Wu, S; Zhang, LA; Huang, JJ; Zhang, WX; Cao, X	A ferroptosis-related gene signature associated with immune landscape and therapeutic response in osteosarcoma	FRONTIERS IN ONCOLOGY	36439512
J	Wang, YL; Fan, JQ; Chen, T; Xu, LL; Liu, PY; Xiao, LJ; Wu, T; Zhou, QC; Zheng, QY; Liu, CX; Chan, FL; Wu, DL	A novel ferroptosis-related gene prognostic index for prognosis and response to immunotherapy in patients with prostate cancer	FRONTIERS IN ENDOCRINOLOGY	36034466
J	Dai, SM; Li, FJ; Long, HZ; Zhou, ZW; Luo, HY; Xu, SG; Gao, LC	Relationship between miRNA and ferroptosis in tumors	FRONTIERS IN PHARMACOLOGY	36408273
J	Gan, K; Zhang, KY; Li, Y; Zhao, XL; Li, HJ; Xu, C; Liu, SJ; Zhang, C; Han, DH; Wen, WH; Qin, WJ	Establishment and validation of a polygene prognostic model for clear cell renal cell carcinoma	FRONTIERS IN GENETICS	36338999
J	Zhang, SL; Kang, L; Dai, XX; Chen, JL; Chen, ZT; Wang, MX; Jiang, HT; Wang, X; Bu, SQ; Liu, XY; Zhang, GH; Tang, H	Manganese induces tumor cell ferroptosis through type-I IFN dependent inhibition of mitochondrial dihydroorotate dehydrogenase	FREE RADICAL BIOLOGY AND MEDICINE	36228830
J	Zhou, Q; Li, T; Qin, Q; Huang, XB; Wang, Y	Ferroptosis in lymphoma: Emerging mechanisms and a novel therapeutic approach	FRONTIERS IN GENETICS	36406116
J	Sun, HY; Qian, XY; Yang, W; Zhou, WZ; Zhou, CA; Liu, S; Shi, HB; Tian, W	Novel prognostic signature based on HRAS, MAPK3 and TFRC identified to be associated with ferroptosis and the immune microenvironment in hepatocellular carcinoma	AMERICAN JOURNAL OF TRANSLATIONAL RESEARCH	36398204
J	Huang, XB; Zhou, D; Ye, XJ; Jin, J	A novel ferroptosis-related gene signature can predict prognosis and influence immune microenvironment in acute myeloid leukemia	BOSNIAN JOURNAL OF BASIC MEDICAL SCIENCES	34784264
J	Gong, QM; Guo, ZT; Sun, WJ; Du, XR; Jiang, Y; Liu, FH	CX3CL1 promotes cell sensitivity to ferroptosis and is associated with the tumor microenvironment in clear cell renal cell carcinoma	BMC CANCER	36397015
J	Wang, X; Xu, YM; Dai, LF; Yu, Z; Wang, M; Chan, SX; Sun, R; Han, QJ; Chen, JJ; Zuo, XM; Wang, ZL; Hu, XY; Yang, Y; Zhao, H; Hu, KW; Zhang, HB; Chen, W	A novel oxidative stress- and ferroptosis-related gene prognostic signature for distinguishing cold and hot tumors in colorectal cancer	FRONTIERS IN IMMUNOLOGY	36389694
J	Deng, HM; Wei, J; Min, KT; Yang, H; Wang, S; Xiao, ZR; Liu, MY; Zheng, L; Zhou, HP; Chen, YL; Zhu, WL; Li, QF; Lv, X	Research trends in ferroptosis since the origin of the concept: A bibliometric analysis	CLINICAL AND EXPERIMENTAL PHARMACOLOGY AND PHYSIOLOGY	36301241
J	Barutello, G; Di Lorenzo, A; Gasparetto, A; Galiazzi, C; Bolli, E; Conti, L; Cavallo, F	Immunotherapy against the Cystine/Glutamate Antiporter xCT Improves the Efficacy of APR-246 in Preclinical Breast Cancer Models	BIOMEDICINES	36359363
J	Xu, QS; Liu, T; Wang, JJ	Radiosensitization-Related Cuproptosis LncRNA Signature in Non-Small Cell Lung Cancer	GENES	36360316
J	Li, L; Yu, XJ; Gao, L; Cheng, L; Sun, B; Wang, G	Diabetic Ferroptosis and Pancreatic Cancer: Foe or Friend?	ANTIOXIDANTS & REDOX SIGNALING	35996983
J	Zhang, ZH; Hu, YJ; Chen, YF; Chen, ZN; Zhu, YX; Chen, MM; Xia, JC; Sun, YX; Xu, WF	Immunometabolism in the tumor microenvironment and its related research progress	FRONTIERS IN ONCOLOGY	36387147
J	Qiao, C; Wang, HY; Guan, QT; Wei, MJ; Li, ZH	Ferroptosis-based nano delivery systems targeted therapy for colorectal cancer: Insights and future perspectives	ASIAN JOURNAL OF PHARMACEUTICAL SCIENCES	36382305
J	Ma, JM; Guo, ZM; Yang, XF; Zhu, YK	Exploration of various roles of hypoxia genes in osteosarcoma	SCIENTIFIC REPORTS	36316355
J	Xu, YF; Wang, C; Li, SF; Zhou, H; Feng, YG	Prognosis and immune response of a cuproptosis-related lncRNA signature in low grade glioma	FRONTIERS IN GENETICS	36338998
J	Liu, AB; Li, YY; Shen, L; Li, N; Shen, LF; Li, ZZ	Pan-cancer analysis of a novel indicator of necroptosis with its application in human cancer	AGING-US	36170029
J	Liu, C; Ruan, YQ; Qu, LH; Li, ZH; Xie, C; Pan, YQ; Li, HF; Li, DB	Prognostic Modeling of Lung Adenocarcinoma Based on Hypoxia and Ferroptosis-Related Genes	JOURNAL OF ONCOLOGY	36245988
J	Li, PX; Lv, XF; Liu, L; Peng, ML; Qin, DC	The Role of Ferroptosis-Related Molecules and Significance of Ferroptosis Score in Cervical Cancer	JOURNAL OF ONCOLOGY	36349201
J	Han, XQ; Chen, YX; Zhang, N; Huang, CY; He, GY; Li, T; Wei, MX; Song, Q; Mo, SW; Lv, YF	Single-cell mechanistic studies of radiation-mediated bystander effects	FRONTIERS IN IMMUNOLOGY	36389749
J	Xu, J; Lin, XL; Han, T; Zhou, QQ; Su, Y; Jiang, SQ; Xiao, XY; Liu, TF	Regulation mechanism of ferroptosis and its research progress in tumor immunotherapy	FRONTIERS IN MOLECULAR BIOSCIENCES	36387286
J	Liu, YL; Du, SY; Yuan, MY; He, X; Zhu, CY; Han, K; Zhu, YY; Yang, QW; Tong, RS	Identification of a novel ferroptosis-related gene signature associated with prognosis, the immune landscape, and biomarkers for immunotherapy in ovarian cancer	FRONTIERS IN PHARMACOLOGY	36386203
J	Yu, Y; Huang, ZS; Chen, Q; Zhang, ZC; Jiang, HJ; Gu, R; Ding, YT; Hu, YQ	Iron-based nanoscale coordination polymers synergistically induce immunogenic ferroptosis by blocking dihydrofolate reductase for cancer immunotherapy	BIOMATERIALS	36038420
J	Yang, LH; Xu, LZ; Huang, ZJ; Pan, HH; Wu, M; Wu, QY; Lu, T; Zhang, YP; Zhu, YB; Wu, JB; Luo, JW; Yang, GK; Ye, LF	Comprehensive analysis of immune ferroptosis gene in renal clear cell carcinoma: prognosis and influence of tumor microenvironment	AMERICAN JOURNAL OF TRANSLATIONAL RESEARCH	CANCER CELL INTERNATIONAL
J	Lei, LL; Dong, Z; Xu, L; Yang, FR; Yin, BL; Wang, YJ; Yue, RY; Guan, GQ; Xu, JT; Song, GS; Zhang, XB	Metal-fluorouracil networks with disruption of mitochondrion enhanced ferroptosis for synergistic immune activation	THERANOSTICS	36168615
J	Li, JM; Zhou, Y; Liu, JQ; Yang, XT; Zhang, K; Lei, L; Hu, HL; Zhang, HL; Ouyang, L; Gao, HL	Metal-phenolic networks with ferroptosis to deliver NIR-responsive CO for synergistic therapy	JOURNAL OF CONTROLLED RELEASE	36272661
J	Zhu, K; Lang, ZC; Zhan, YT; Tao, QQ; Yu, ZJ; Chen, LL; Fan, CC; Jin, Y; Yu, K; Zhu, BH; Gao, YX; Wang, CC; Jiang, SF; Shi, YF	A novel 10-gene ferroptosis-related prognostic signature in acute myeloid leukemia	FRONTIERS IN ONCOLOGY	36338716
J	He, ZJ; Zhou, H; Zhang, Y; Du, XY; Liu, SG; Ji, JB; Yang, XY; Zhai, GX	Oxygen-boosted biomimetic nanoplatform for synergetic phototherapy/ferroptosis activation and reversal of immune-suppressed tumor microenvironment	BIOMATERIALS	36228518
J	Gong, CD; Ji, QK; Wu, MJ; Tu, ZW; Lei, KJ; Luo, M; Liu, JZ; Lin, L; Li, KX; Li, JY; Huang, K; Zhu, XG	Ferroptosis in tumor immunity and therapy	JOURNAL OF CELLULAR AND MOLECULAR MEDICINE	36317423
J	Wang, S; Wang, H; Zhu, SX; Li, FY	Systematical analysis of ferroptosis regulators and identification of GCLM as a tumor promotor and immunological biomarker in bladder cancer	FRONTIERS IN ONCOLOGY	36353567
J	Qi, XC; Wang, J; Che, XY; Li, QL; Li, XW; Wang, QF; Wu, GZ	The potential value of cuprotosis (copper-induced cell death) in the therapy of clear cell renal cell carcinoma	AMERICAN JOURNAL OF CANCER RESEARCH	36119838
J	Ling, YY; Wang, WJ; Hao, L; Wu, XW; Liang, JH; Zhang, H; Mao, ZW; Tan, CP	Self-Amplifying Iridium(III) Photosensitizer for Ferroptosis-Mediated Immunotherapy Against Transferrin Receptor-Overexpressing Cancer	SMALL	36310137
J	Gong, DT; Chen, MJ; Wang, YH; Shi, JJ; Hou, YZ	Role of ferroptosis on tumor progression and immunotherapy	CELL DEATH DISCOVERY	36289191
J	Deng, HC; Lin, YJ; Gan, F; Li, BB; Mou, ZS; Qin, XA; He, XY; Meng, YC	Prognostic Model and Immune Infiltration of Ferroptosis Subcluster-Related Modular Genes in Gastric Cancer	JOURNAL OF ONCOLOGY	36276279
J	Liu, T; Yuan, ZH; Wang, H; Wang, JJ; Xue, LX	Peroxisome-related genes in hepatocellular carcinoma correlated with tumor metabolism and overall survival	CLINICS AND RESEARCH IN HEPATOLOGY AND GASTROENTEROLOGY	34798303
J	Geng, HG; Qian, RL; Zhang, LM; Yang, C; Xia, X; Wang, C; Zhao, G; Zhang, ZZ; Zhu, CC	Clinical outcomes and potential therapies prediction of subgroups based on a ferroptosis-related long non-coding RNA signature for gastric cancer	AGING-US	35969182
J	Yan, TH; Tian, XC; Liu, F; Liu, QB; Sheng, Q; Wu, JL; Jiang, SL	The emerging role of circular RNAs in drug resistance of non-small cell lung cancer	FRONTIERS IN ONCOLOGY	36303840
J	Huang, LL; Xie, TJ; Zhao, FQ; Feng, Y; Zhu, HH; Tang, L; Han, XH; Shi, YK	DLX2 Is a Potential Immune-Related Prognostic Indicator Associated with Remodeling of Tumor Microenvironment in Lung Squamous Cell Carcinoma: An Integrated Bioinformatical Analysis	DISEASE MARKERS	36317140
J	Pan, BH; Li, Y; Xu, ZD; Miao, Y; Yin, H; Kong, YL; Zhang, XY; Liang, JH; Xia, Y; Wang, L; Li, JY; Wu, JZ; Xu, W	Identifying a novel ferroptosis-related prognostic score for predicting prognosis in chronic lymphocytic leukemia	FRONTIERS IN IMMUNOLOGY	36275721
J	Huang, L; Zhang, J; Gong, FH; Han, YH; Huang, X; Luo, WX; Cai, HA; Zhang, F	Identification and validation of ferroptosis-related lncRNA signatures as a novel prognostic model for glioma	FRONTIERS IN GENETICS	36226186
J	Li, Y; Wang, RY; Deng, YJ; Wu, SH; Sun, XT; Mu, H	Molecular characteristics, clinical significance, and cancer immune interactions of cuproptosis and ferroptosis-associated genes in colorectal cancer	FRONTIERS IN ONCOLOGY	36132144
J	Wang, X; Hua, P; He, CW; Chen, MW	Non-apoptotic cell death-based cancer therapy: Molecular mechanism, pharmacological modulators, and nanomedicine	ACTA PHARMACEUTICA SINICA B	36176912
J	Zhang, Y; Ren, H; Zhang, CT; Li, HH; Guo, QZ; Xu, HT; Cui, LA	Development and validation of four ferroptosis-related gene signatures and their correlations with immune implication in hepatocellular carcinoma	FRONTIERS IN IMMUNOLOGY	36304446
J	Zhao, CB; Zhang, ZL; Tao, J	A Novel Ferroptosis-Related Signature for Prediction of Prognosis, Immune Profiles and Drug Sensitivity in Hepatocellular Carcinoma Patients	CURRENT ONCOLOGY	36290827
J	Wang, HJ; Dai, YB; Wu, X; Hu, BW; Wang, Z; Yan, MB	Multiomics analysis of ferroptosis-related molecular subtypes in muscle-invasive bladder cancer immunotherapy	TRANSLATIONAL CANCER RESEARCH	36523302
J	Han, ZJ; Wang, H; Liu, YF; Xing, XL	Establishment of a prognostic ferroptosis- and immune-related long noncoding RNAs profile in kidney renal clear cell carcinoma	FRONTIERS IN GENETICS	36110203
J	Hu, H; Xu, Q; Mo, ZM; Hu, XX; He, QY; Zhang, ZJ; Xu, ZS	New anti-cancer explorations based on metal ions	JOURNAL OF NANOBIOTECHNOLOGY	36274142
J	Jiang, RY; He, SH; Gong, HY; Wang, Y; Wei, W; Chen, J; Hu, JB; Ye, C; LiuHuang, S; Jin, SY; Wei, HF; Xu, W; Xiao, JR	Identification of ATG7 as a Regulator of Proferroptosis and Oxidative Stress in Osteosarcoma	OXIDATIVE MEDICINE AND CELLULAR LONGEVITY	36254233
J	Yin, HY; Lin, M; Liang, SY; Wei, MJ; Huang, CT; Qin, FF; Nong, JJ; Zeng, XC; Nong, CM; Qin, HJ	Ferroptosis-related gene signature predicts prognosis in kidney renal papillary cell carcinoma	FRONTIERS IN ONCOLOGY	36276091
J	Liang, YM; Su, SJ; Lun, ZX; Zhong, ZS; Yu, WF; He, GH; Wang, Q; Wang, J; Huang, SP	Ferroptosis regulator SLC7A11 is a prognostic marker and correlated with PD-L1 and immune cell infiltration in liver hepatocellular carcinoma	FRONTIERS IN MOLECULAR BIOSCIENCES	36267158
J	Gao, Y; Yin, XS; Ren, XM	Advance of Mesenchymal Stem Cells in Chronic End-Stage Liver Disease Control	STEM CELLS INTERNATIONAL	36248254
J	Liu, JC; Cui, JY; Zhao, SY; Wu, M; Wang, JW; Zhang, YG; Jin, B; Wang, JY	Ferroptosis-Related Long Noncoding RNAs Have Excellent Predictive Ability for Multiomic Characteristics of Bladder Cancer	OXIDATIVE MEDICINE AND CELLULAR LONGEVITY	36071865
J	Hu, K; Zhang, XF; Zhou, L; Li, JN	Downregulated PRNP Facilitates Cell Proliferation and Invasion and Has Effect on the Immune Regulation in Ovarian Cancer	JOURNAL OF IMMUNOLOGY RESEARCH	36213323
J	Yang, XC; Yin, FX; Liu, QY; Ma, Y; Zhang, H; Guo, PP; Wen, W; Guo, X; Wu, YH; Yang, Z; Han, YS	Ferroptosis-related genes identify tumor immune microenvironment characterization for the prediction of prognosis in cervical cancer	ANNALS OF TRANSLATIONAL MEDICINE	35282071
J	Ye, CY; Lu, YR; Yuan, ZJ; Mi, M; Qi, LA; Yuan, Y; Weng, SS	Ferroptosis regulator FANCD2 is associated with immune infiltration and predicts worse prognosis in lung adenocarcinoma	FRONTIERS IN GENETICS	36267413
J	Kavvadas, E	C3d(g), iron nanoparticles, hemin and cytochrome c may induce oxidative cytotoxicity in tumors and reduce tumor-associated myeloid cells-mediated immunosuppression	MEDICAL HYPOTHESES
J	Wang, SX; Chen, L; Liu, WQ	Matrix stiffness-dependent STEAP3 coordinated with PD-L2 identify tumor responding to sorafenib treatment in hepatocellular carcinoma	CANCER CELL INTERNATIONAL	36229881
J	Wang, X; Xu, B; Du, J; Xia, J; Lei, GJ; Zhou, CT; Hu, JY; Zhang, YH; Chen, SF; Shao, FC; Yang, JY; Li, YC	Characterization of pyruvate metabolism and citric acid cycle patterns predicts response to immunotherapeutic and ferroptosis in gastric cancer	CANCER CELL INTERNATIONAL	36229828
J	Huang, JW; Wang, S; Zhou, Y; Li, QX; Yin, J; Zha, DL; Zhong, JY; Zhou, WM; Zheng, CK; Miao, YL; Chen, WJ; Xu, CS; Li, YL; Gong, T	Nanoformulations mediated metastasis brake in cancer therapy via photodynamic-enhanced ferroptosis and regional inflammation management	CHEMICAL ENGINEERING JOURNAL
J	Yang, ZH; Song, YS; Li, Y; Mao, YM; Du, GB; Tan, BX; Zhang, HP	Integrative analyses of prognosis, tumor immunity, and ceRNA network of the ferroptosis-associated gene FANCD2 in hepatocellular carcinoma	FRONTIERS IN GENETICS	36246623
J	Guo, S; Chen, JR; Yi, XL; Lu, ZF; Guo, WA	Identification and validation of ferroptosis-related lncRNA signature as a prognostic model for skin cutaneous melanoma	FRONTIERS IN IMMUNOLOGY	36248853
J	Ye, ZQ; Chen, J; Huang, P; Xuan, ZX; Zheng, SL	Ubiquitin-specific peptidase 10, a deubiquitinating enzyme: Assessing its role in tumor prognosis and immune response	FRONTIERS IN ONCOLOGY	36248971
J	Zhao, CB; Zhang, ZL; Jing, T	A novel signature of combing cuproptosis- with ferroptosis-related genes for prediction of prognosis, immunologic therapy responses and drug sensitivity in hepatocellular carcinoma	FRONTIERS IN ONCOLOGY	36249031
J	Feng, SS; Liang, XS; Li, J; Wang, ZY; Zhang, H; Dai, ZY; Luo, P; Liu, ZQ; Zhang, J; Xiao, XX; Cheng, Q	Immunogenic cell death related risk model to delineate ferroptosis pathway and predict immunotherapy response of patients with GBM	FRONTIERS IN IMMUNOLOGY	36248827
J	Gou, QH; Liu, ZJ; Xie, YX; Deng, YL; Ma, J; Li, JP; Zheng, H	Systematic evaluation of tumor microenvironment and construction of a machine learning model to predict prognosis and immunotherapy efficacy in triple-negative breast cancer based on data mining and sequencing validation	FRONTIERS IN PHARMACOLOGY	36225561
J	Wang, J; Ren, J; Liu, JF; Zhang, LY; Yuan, QH; Dong, B	Identification and verification of the ferroptosis- and pyroptosis-associated prognostic signature for low-grade glioma	BOSNIAN JOURNAL OF BASIC MEDICAL SCIENCES	35276059
J	Liu, JY; Yao, J; Liu, JJ; He, T; Wang, FJ; Xie, TY; Cui, JX; Yang, XD	LASTR is a novel prognostic biomarker and predicts response to cancer immunotherapy in gastric cancer	FRONTIERS IN ONCOLOGY	36249015
J	Yang, XP; Yu, Y; Wang, ZR; Wu, PF; Su, XL; Wu, ZP; Gan, JX; Zhang, DK	NOX4 has the potential to be a biomarker associated with colon cancer ferroptosis and immune infiltration based on bioinformatics analysis	FRONTIERS IN ONCOLOGY	36249057
J	Hu, DZ; Zhou, ZY; Wang, JY; Zhu, KG	Screening of ferroptosis-related genes with prognostic effect in colorectal cancer by bioinformatic analysis	FRONTIERS IN MOLECULAR BIOSCIENCES	36203871
J	He, JQ; Wang, XM; Chen, KY; Zhang, M; Wang, J	The amino acid transporter SLC7A11-mediated crosstalk implicated in cancer therapy and the tumor microenvironment	BIOCHEMICAL PHARMACOLOGY	36084707
J	Zhong, JA; Wang, Z; Hounye, AH; Liu, J; Zhang, JL; Qi, M	A novel pyroptosis-related LncRNA signature predicts prognosis and indicates tumor immune microenvironment in skin cutaneous melanoma	LIFE SCIENCES	35940218
J	Chen, EB; Yi, J; Jiang, J; Zou, ZL; Mo, YQ; Ren, QQ; Lin, ZW; Lu, Y; Zhang, J; Liu, JK	Identification and validation of a fatty acid metabolism-related lncRNA signature as a predictor for prognosis and immunotherapy in patients with liver cancer	BMC CANCER	36195833
J	Liu, HX; Li, L	Ferroptosis in Macrophage Impairment in Sepsis	APPLIED BIONICS AND BIOMECHANICS	36245931
J	Lv, XD; Dong, M; Tang, WF; Qin, JJ; Wang, WQ; Li, MH; Teng, FZ; Yi, L; Dong, JC; Wei, Y	Ferroptosis, novel therapeutics in asthma	BIOMEDICINE & PHARMACOTHERAPY	36076514
J	Zou, JW; Li, ZH; Xie, JH; Wu, ZY; Huang, YJ; Xie, H; Xu, HQ; Huang, Y; Zhou, HL	Methylation Drives SLC2A1 Transcription and Ferroptosis Process Decreasing Autophagy Pressure in Colon Cancer	JOURNAL OF ONCOLOGY	36065306
J	Li, SN; Li, FJ; Liu, XY; Zhu, XX; Gao, WL; Shen, XK	TLR2 agonist promotes myeloid-derived suppressor cell polarization via Runx1 in hepatocellular carcinoma	INTERNATIONAL IMMUNOPHARMACOLOGY	35998504
J	Kim, KS; Choi, B; Choi, H; Ko, MJ; Kim, DH; Kim, DH	Enhanced natural killer cell anti-tumor activity with nanoparticles mediated ferroptosis and potential therapeutic application in prostate cancer	JOURNAL OF NANOBIOTECHNOLOGY	36175895
J	Su, J; Li, Y; Liu, Q; Peng, G; Qin, CY; Li, Y	Identification of SSBP1 as a ferroptosis-related biomarker of glioblastoma based on a novel mitochondria-related gene risk model and in vitro experiments	JOURNAL OF TRANSLATIONAL MEDICINE	36180956
J	Qin, Y; Zhang, D; Zhang, H; Hou, L; Wang, Z; Yang, L; Zhang, MK; Zhao, G; Yao, Q; Ling, R; Zhang, JL	Construction of a ferroptosis-related five-lncRNA signature for predicting prognosis and immune response in thyroid carcinoma	CANCER CELL INTERNATIONAL	36175889
J	Hao, XP; Zheng, ZY; Liu, HY; Zhang, Y; Kang, JW; Kong, XY; Rong, DW; Sun, GS; Sun, GQ; Liu, L; Yu, HB; Tang, WW; Wang, XH	Inhibition of APOC1 promotes the transformation of M2 into M1 macrophages via the ferroptosis pathway and enhances anti-PD1 immunotherapy in hepatocellular carcinoma based on single-cell RNA sequencing	REDOX BIOLOGY	36108528
J	He, ZX; Zhou, ZY; Wang, FR; Gai, L; Huang, YQ; Zhong, X; Li, J; Zuo, L; Zhang, NN; Ni, SJ	Comprehensive analysis of the relationship between the ferroptosis and tumor-infiltrating immune cells, mutation, and immunotherapy in breast cancer	ANNALS OF TRANSLATIONAL MEDICINE	36035010
J	Dou, JE; Liu, XW; Yang, L; Huang, DM; Tan, XL	Ferroptosis interaction with inflammatory microenvironments: Mechanism, biology, and treatment	BIOMEDICINE & PHARMACOTHERAPY	36126457
J	Mao, WJ; Cai, Y; Chen, DR; Jiang, GY; Xu, YR; Chen, R; Wang, FX; Wang, XH; Zheng, MF; Zhao, XY; Mei, J	Statin shapes inflamed tumor microenvironment and enhances immune checkpoint blockade in non-small cell cancer	JCI INSIGHT	35943796
J	Ren, XM; Liu, J; Wang, R; Liu, XL; Ma, XL; Lu, Z; Hu, ZB; Zheng, MZ; Ma, JA; Li, JQ	Exploring the oncogenic roles of LINC00857 in pan-cancer	FRONTIERS IN PHARMACOLOGY	36160408
J	Zhao, RH; Li, ZF; Huang, YR; Xiong, C; Zhang, C; Liang, H; Xu, JT; Luo, XJ	A Novel Ferroptosis-Related Gene Signature for Prognosis Prediction in Ewing Sarcoma	ANALYTICAL CELLULAR PATHOLOGY	36050939
J	Deng, BA; Xiang, J; Liang, Z; Luo, LX	Identification and validation of a ferroptosis-related gene to predict survival outcomes and the immune microenvironment in lung adenocarcinoma	CANCER CELL INTERNATIONAL	36153508
J	Yun, T; Liu, ZZ; Wang, JB; Wang, R; Zhu, L; Zhu, Z; Wang, XJ	Microenvironment immune response induced by tumor ferroptosis-the application of nanomedicine	FRONTIERS IN ONCOLOGY	36185311
J	Shi, M; Du, JN; Shi, JJ; Huang, YCX; Zhao, Y; Ma, L	Ferroptosis-related gene ATG5 is a novel prognostic biomarker in nasopharyngeal carcinoma and head and neck squamous cell carcinoma	FRONTIERS IN BIOENGINEERING AND BIOTECHNOLOGY	36185455
J	Niu, R; Zhao, FC; Dong, ZF; Li, ZR; Li, SJ	A stratification system of ferroptosis and iron-metabolism related LncRNAs guides the prediction of the survival of patients with esophageal squamous cell carcinoma	FRONTIERS IN ONCOLOGY	36185246
J	Zhang, X; Ding, CR; Zhao, ZG	Exploring a 7-gene prognostic model based on ferroptosis for efficiently guiding immunotherapy in melanoma patients	ADVANCES IN MEDICAL SCIENCES	36155341
J	Stejerean-Todoran, I; Zimmermann, K; Gibhardt, CS; Vultur, A; Ickes, C; Shannan, B; del Rio, ZB; Wolling, A; Cappello, S; Sung, HM; Shumanska, M; Zhang, X; Nanadikar, M; Latif, MU; Wittek, A; Lange, F; Waters, A; Brafford, P; Wilting, J; Urlaub, H; Katschinski, DM; Rehling, P; Lenz, C; Jakobs, S; Ellenrieder, V; Roesch, A; Schon, MP; Herlyn, M; Stanisz, H; Bogeski, I	MCU controls melanoma progression through a redox-controlled phenotype switch	EMBO REPORTS	36156348
J	Xu, LJ	Crosstalk of three novel types of programmed cell death defines distinct microenvironment characterization and pharmacogenomic landscape in breast cancer	FRONTIERS IN IMMUNOLOGY	36032140
J	Yan, LJ; Chen, X; Bian, ZL; Gu, CY; Ji, HZ; Chen, LY; Xu, HF; Tang, QY	A ferroptosis associated gene signature for predicting prognosis and immune responses in patients with colorectal carcinoma	FRONTIERS IN GENETICS	36160009
J	Zhuo, SH; Yang, LW; Chen, SB; Tang, CY; Li, WC; Gao, ZZ; Feng, JG; Yang, K	Ferroptosis: A potential opportunity for intervention of pre-metastatic niche	FRONTIERS IN ONCOLOGY	36158661
J	Capuozzo, M; Santorsola, M; Bocchetti, M; Perri, F; Cascella, M; Granata, V; Celotto, V; Gualillo, O; Cossu, AM; Nasti, G; Caraglia, M; Ottaiano, A	p53: From Fundamental Biology to Clinical Applications in Cancer	BIOLOGY-BASEL	36138802
J	Huang, ZY; Xia, HM; Cui, YF; Yam, JWP; Xu, Y	Ferroptosis: From Basic Research to Clinical Therapeutics in Hepatocellular Carcinoma	JOURNAL OF CLINICAL AND TRANSLATIONAL HEPATOLOGY	36406319
J	Liu, ZJ; He, JL; Hu, XL	Ferroptosis regulators related scoring system by Gaussian finite mixture model to predict prognosis and immunotherapy efficacy in nasopharyngeal carcinoma	FRONTIERS IN GENETICS	36118882
J	Kar, F; Hacioglu, C; Kacar, S	The dual role of boron in vitro neurotoxication of glioblastoma cells via SEMA3F/NRP2 and ferroptosis signaling pathways	ENVIRONMENTAL TOXICOLOGY	36136913
J	Ko, MJ; Hong, H; Choi, H; Kang, H; Kim, DH	Multifunctional Magnetic Nanoparticles for Dynamic Imaging and Therapy	ADVANCED NANOBIOMED RESEARCH
J	Li, YY; Li, TF; Zhai, DY; Xie, CB; Kuang, XY; Lin, Y; Shao, N	Quantification of ferroptosis pathway status revealed heterogeneity in breast cancer patients with distinct immune microenvironment	FRONTIERS IN ONCOLOGY	36119477
J	Zhu, ZP; Zhang, CJ; Qian, JQ; Feng, NH; Zhu, WJ; Wang, Y; Gong, YQ; Li, XS; Lin, J; Zhou, LQ	Construction and validation of a ferroptosis-related long noncoding RNA signature in clear cell renal cell carcinoma	CANCER CELL INTERNATIONAL	36104748
J	Liu, SJ; Zhao, X; Shui, SF; Wang, B; Cui, YX; Dong, SW; Yuwen, TR; Liu, GQ	PDTAC: Targeted Photodegradation of GPX4 Triggers Ferroptosis and Potent Antitumor Immunity	JOURNAL OF MEDICINAL CHEMISTRY	36066386
J	Xu, X; Zhou, N; Lan, HW; Yang, FF; Dong, BW; Zhang, XC	The Ferroptosis Molecular Subtype Reveals Characteristics of the Tumor Microenvironment, Immunotherapeutic Response, and Prognosis in Gastric Cancer	INTERNATIONAL JOURNAL OF MOLECULAR SCIENCES	36077165
J	Martin-Perez, M; Urdiroz-Urricelqui, U; Bigas, C; Benitah, SA	Lipid metabolism in metastasis and therapy	CURRENT OPINION IN SYSTEMS BIOLOGY
J	Wang, Y; Chen, QJ; Song, HL; Zhang, YW; Chen, HY; Liu, PX; Sun, T; Jiang, C	A Triple Therapeutic Strategy with Antiexosomal Iron Efflux for Enhanced Ferroptosis Therapy and Immunotherapy	SMALL	36071027
J	Song, YH; Wu, ZY; Xue, H; Zhao, P	Ferroptosis is involved in regulating perioperative neurocognitive disorders: emerging perspectives	JOURNAL OF NEUROINFLAMMATION	36068571
J	Wang, ZM; Dong, JH; Tian, WX; Qiao, S; Wang, HM	Role of TRPV1 ion channel in cervical squamous cell carcinoma genesis	FRONTIERS IN MOLECULAR BIOSCIENCES	36072430
J	Du, XJ; Qi, ZR; Xu, JZ; Guo, MZ; Zhang, XX; Yu, ZJ; Cao, X; Xia, JL	Loss of GABARAPL1 confers ferroptosis resistance to cancer stem-like cells in hepatocellular carcinoma	MOLECULAR ONCOLOGY	36062307
J	Xiong, YP; Ouyang, YH; Fang, K; Sun, G; Tu, SJ; Xin, WP; Wei, YY; Xiao, WD	Prediction of Prognosis and Molecular Mechanism of Ferroptosis in Hepatocellular Carcinoma Based on Bioinformatics Methods	COMPUTATIONAL AND MATHEMATICAL METHODS IN MEDICINE	35774297
J	Lian, J; Zhang, CY; Lu, HB	A Ferroptosis-Related LncRNA Signature Associated with Prognosis, Tumor Immune Environment, and Genome Instability in Hepatocellular Carcinoma	COMPUTATIONAL AND MATHEMATICAL METHODS IN MEDICINE	36035299
J	Li, HR; Xu, B; Du, J; Wu, YY; Shao, FC; Gao, Y; Zhang, P; Zhou, JY; Tong, XM; Wang, Y; Li, YC	Autophagy-related prognostic signature characterizes tumor microenvironment and predicts response to ferroptosis in gastric cancer	FRONTIERS IN ONCOLOGY	36052243
J	Li, SY; Qiu, GH; Wu, J; Ying, JX; Deng, HY; Xie, XH; Lin, XQ; Xie, ZH; Qin, YY; Wang, YS; Ma, XD; Brcic, L; Provencio, M; Chen, YC; Zhou, CZ; Liu, M	Identification and validation of a ferroptosis-related prognostic risk-scoring model and key genes in small cell lung cancer	TRANSLATIONAL LUNG CANCER RESEARCH	35958330
J	Tong, L; Yin, ZF; Peng, L; Li, YT; Liu, R; Cai, JR; Kang, L	A Ferroptosis-Related Gene Signature for Predicting Survival and Immunotherapy Effect in Renal Cancer	COMPUTATIONAL AND MATHEMATICAL METHODS IN MEDICINE	36035304
J	Cheng, TY; Wu, YY; Liu, ZY; Yu, Y; Sun, SX; Guo, M; Sun, BQ; Huang, C	CDKN2A-mediated molecular subtypes characterize the hallmarks of tumor microenvironment and guide precision medicine in triple-negative breast cancer	FRONTIERS IN IMMUNOLOGY	36052076
J	Yin, Z; Li, F; Zhou, QJ; Zhu, JF; Liu, Z; Huang, J; Shen, HJ; Ou, RM; Zhu, YM; Zhang, Q; Liu, S	A ferroptosis-related gene signature and immune infiltration patterns predict the overall survival in acute myeloid leukemia patients	FRONTIERS IN MOLECULAR BIOSCIENCES	36046602
J	Fan, X; Xie, F; Zhang, LL; Tong, C; Zhang, ZY	Identification of immune-related ferroptosis prognostic marker and in-depth bioinformatics exploration of multi-omics mechanisms in thyroid cancer	FRONTIERS IN MOLECULAR BIOSCIENCES	36060256
J	Bao, JH; Lu, WC; Duan, H; Ye, YQ; Li, JB; Liao, WT; Li, YC; Sun, YP	Identification of a novel cuproptosis-related gene signature and integrative analyses in patients with lower-grade gliomas	FRONTIERS IN IMMUNOLOGY	36045691
J	Liu, LF; Jin, H; Dong, MY; Tian, JW; Li, HS; Liu, QT; Chen, YB; Zou, ZZ	Identification of ferroptosis-related signature with potential implications in prognosis and immunotherapy of renal cell carcinoma	APOPTOSIS	36028785
J	Zhuo, SH; He, GY; Chen, TX; Li, X; Liang, YH; Wu, WK; Weng, LX; Feng, JG; Gao, ZZ; Yang, K	Emerging role of ferroptosis in glioblastoma: Therapeutic opportunities and challenges	FRONTIERS IN MOLECULAR BIOSCIENCES	36060242
J	Zhu, T; Xiao, ZY; Yuan, HY; Tian, H; Chen, TY; Chen, Q; Chen, MK; Yang, JK; Zhou, QZ; Guo, WB; Xue, KY; Xia, M; Bao, JM; Yang, C; Duan, HF; Wang, HY; Huang, ZP; Liu, CD; Zhou, JH	ACO1 and IREB2 downregulation confer poor prognosis and correlate with autophagy-related ferroptosis and immune infiltration in KIRC	FRONTIERS IN ONCOLOGY	36059676
J	Liu, L; Matsumoto, M; Matsui-Watanabe, M; Ochiai, K; Callens, BKK; Nguyen, LC; Kozuki, Y; Tanaka, M; Nishizawa, H; Igarashi, K	BACH1 Expression Is Promoted by Tank Binding Kinase 1 (TBK1) in Pancreatic Cancer Cells to Increase Iron and Reduce the Expression of E-Cadherin	ANTIOXIDANTS	36009179
J	Song, L; Feng, D; Tan, JJ; Zhang, H	Novel ferroptosis-related gene signature as a potential prognostic tool for gastric cancer	EUROPEAN JOURNAL OF INFLAMMATION
J	Scalera, S; Mazzotta, M; Cortile, C; Krasniqi, E; De Maria, R; Cappuzzo, F; Ciliberto, G; Maugeri-Sacca, M	KEAP1-Mutant NSCLC: The Catastrophic Failure of a Cell-Protecting Hub	JOURNAL OF THORACIC ONCOLOGY	35351670
J	Xia, WZ; Zeng, C; Zheng, ZH; Huang, CW; Zhou, Y; Bai, L	Development and Validation of a Novel Mitochondrion and Ferroptosis-Related Long Non-Coding RNA Prognostic Signature in Hepatocellular Carcinoma	FRONTIERS IN CELL AND DEVELOPMENTAL BIOLOGY	36036006
J	Wang, YY; Lu, GF; Xue, XY; Xie, M; Wang, ZY; Ma, ZQ; Feng, YT; Shao, CJ; Duan, HT; Pan, MH; Ding, P; Li, XF; Han, J; Yan, XL	Characterization and validation of a ferroptosis-related LncRNA signature as a novel prognostic model for lung adenocarcinoma in tumor microenvironment	FRONTIERS IN IMMUNOLOGY	36016939
J	Wang, N; Gu, YT; Li, L; Chi, JR; Liu, XW; Xiong, YY; Jiang, S; Zhang, WD; Zhong, CC	Identification of novel prognostic risk signature of breast cancer based on ferroptosis-related genes	SCIENTIFIC REPORTS	35962042
J	Liu, LC; Lai, YX; Zhan, ZD; Fu, QX; Jiang, YL	Identification of Ferroptosis-Related Molecular Clusters and Immune Characterization in Autism Spectrum Disorder	FRONTIERS IN GENETICS	36035135
J	Cheng, KM; Guo, Q; Shen, ZF; Yang, WG; Zhou, Y; Sun, ZJ; Yao, XH; Wu, HY	Frontiers of ferroptosis research: An analysis from the top 100 most influential articles in the field	FRONTIERS IN ONCOLOGY	36033530
J	Guo, X; Zhou, XG	Risk stratification of acute myeloid leukemia: Assessment using a novel prediction model based on ferroptosis-immune related genes	MATHEMATICAL BIOSCIENCES AND ENGINEERING	36653976
J	Jinesh, GG; Brohl, AS	Classical epithelial-mesenchymal transition (EMT) and alternative cell death process-driven blebbishield metastatic-witch (BMW) pathways to cancer metastasis	SIGNAL TRANSDUCTION AND TARGETED THERAPY	35999218
J	Zheng, ZY; Hong, XY; Huang, XX; Jiang, XD; Jiang, H; Huang, YY; Wu, W; Xue, Y; Lin, DH	Comprehensive analysis of ferroptosis-related gene signatures as a potential therapeutic target for acute myeloid leukemia: A bioinformatics analysis and experimental verification	FRONTIERS IN ONCOLOGY	36033479
J	Li, LG; Peng, XC; Yu, TT; Xu, HZ; Han, N; Yang, XX; Li, QR; Hu, J; Liu, B; Yang, ZY; Xu, X; Chen, X; Wang, MF; Li, TF	Dihydroartemisinin remodels macrophage into an M1 phenotype via ferroptosis-mediated DNA damage	FRONTIERS IN PHARMACOLOGY	36034842
J	Xie, HJ; Shi, MQ; Liu, YF; Cheng, CH; Song, LN; Ding, ZH; Jin, HZ; Cui, XH; Wang, Y; Yao, DF; Wang, P; Yao, M; Zhang, HJ	Identification of m6A-and ferroptosis-related lncRNA signature for predicting immune efficacy in hepatocellular carcinoma	FRONTIERS IN IMMUNOLOGY	36032107
J	Xiang, ZP; Zhou, XG; Mranda, GM; Xue, Y; Wang, Y; Wei, T; Liu, JJ; Ding, YL	Identification of the ferroptosis-related ceRNA network related to prognosis and tumor immunity for gastric cancer	AGING-US	35835721
J	Song, Q; Zhou, R; Shu, FP; Fu, W	Cuproptosis scoring system to predict the clinical outcome and immune response in bladder cancer	FRONTIERS IN IMMUNOLOGY	35990642
J	Chin, YC; Yang, LX; Hsu, FT; Hsu, CW; Chang, TW; Chen, HY; Chen, LYC; Chia, ZC; Hung, CH; Su, WC; Chiu, YC; Huang, CC; Liao, MY	Iron oxide@chlorophyll clustered nanoparticles eliminate bladder cancer by photodynamic immunotherapy-initiated ferroptosis and immunostimulation	JOURNAL OF NANOBIOTECHNOLOGY	35953837
J	Tan, SZ; Kong, Y; Xian, YT; Gao, PB; Xu, Y; Wei, CZ; Lin, PX; Ye, WL; Li, ZS; Zhu, X	The Mechanisms of Ferroptosis and the Applications in Tumor Treatment: Enemies or Friends?	FRONTIERS IN MOLECULAR BIOSCIENCES	35911967
J	Yuan, XQ; Zhou, Q; Zhang, F; Zheng, WF; Liu, H; Chen, AH; Tao, YL	Identification of immunity- and ferroptosis-related genes for predicting the prognosis of serous ovarian cancer	GENE	35777713
J	Chen, YT; Zhao, SQ; Kang, YH; Zhang, YL; Chang, X	Identification of immune infiltration landscape on prognosis and therapy of the ferroptosis-related genes signature in breast cancer	BIOCHIMICA ET BIOPHYSICA ACTA-MOLECULAR CELL RESEARCH	35901969
J	Dell'Atti, L; Bianchi, N; Aguiari, G	New Therapeutic Interventions for Kidney Carcinoma: Looking to the Future	CANCERS	35892875
J	Yao, L; Li, JN; Zhang, XF; Zhou, L; Hu, K	Downregulated ferroptosis-related gene SQLE facilitates temozolomide chemoresistance, and invasion and affects immune regulation in glioblastoma	CNS NEUROSCIENCE & THERAPEUTICS	35962621
J	Wang, YZ; Xu, YF; Zhang, Y	A novel ferroptosis-related long noncoding RNA signature for relapse free survival prediction in patients with breast cancer	MEDICINE	35945765
J	Wang, YT; Shao, WC; Feng, YQ; Tang, JZ; Wang, QC; Zhang, D; Huang, HX; Jiang, MJ	Prognostic value and potential biological functions of ferroptosis-related gene signature in bladder cancer	ONCOLOGY LETTERS	35949618
J	He, QK; Guo, PY; Bo, ZY; Yu, HT; Yang, JH; Wang, Y; Chen, G	Noncoding RNA-mediated molecular bases of chemotherapy resistance in hepatocellular carcinoma	CANCER CELL INTERNATIONAL	35945536
J	Lin, LB; Que, RY; Wang, J; Zhu, Y; Liu, XL; Xu, RZ	Prognostic value of the ferroptosis-related gene SLC2A3 in gastric cancer and related immune mechanisms	FRONTIERS IN GENETICS	35957685
J	Zhang, SH; Zhang, JJ; Fan, X; Liu, HH; Zhu, MQ; Yang, MD; Zhang, XY; Zhang, H; Yu, F	Ionizing Radiation-Induced Ferroptosis Based on Nanomaterials	INTERNATIONAL JOURNAL OF NANOMEDICINE	35966149
J	Zhao, JZ; Zhao, Y; Ma, XW; Feng, HL; Cui, RM	Immunological and prognostic significance of novel ferroptosis-related genes in soft tissue sarcoma	PLOS ONE	34982796
J	Gao, XY; Zhao, JZ; Jia, LT; Zhang, QS	Remarkable immune and clinical value of novel ferroptosis-related genes in glioma	SCIENTIFIC REPORTS	35896732
J	Wang, W; Pan, F; Lin, XR; Yuan, JK; Tao, CY; Wang, R	Ferroptosis-Related Hub Genes in Hepatocellular Carcinoma: Prognostic Signature, Immune-Related, and Drug Resistance Analysis	FRONTIERS IN GENETICS	35938001
J	Zhou, ZR; Xu, B; Hu, N; Guo, ZJ; Bao, WL; Shao, B; Yang, WB	Targeting the Macrophage-Ferroptosis Crosstalk: A Novel Insight into Tumor Immunotherapy	FRONTIERS IN BIOSCIENCE-LANDMARK	35866391
J	Wu, CX; Liu, F; Chen, HX; Liu, Q; Song, C; Cheng, K; Gao, ZY; Fan, C	Identification of Ferroptosis-Related lncRNA Pairs for Predicting the Prognosis of Head and Neck Squamous Cell Carcinoma	JOURNAL OF ONCOLOGY	35909900
J	Lin, YJ; Gan, F; He, XY; Deng, HC; Li, Y	Identification of Ferroptosis-Associated Long Noncoding RNA Prognostic Model and Tumor Immune Microenvironment in Thyroid Cancer	JOURNAL OF IMMUNOLOGY RESEARCH	35915656
J	Xu, SX; Liu, DZ; Chang, TH; Wen, XD; Ma, SF; Sun, GY; Wang, LB; Chen, SQ; Xu, Y; Zhang, HT	Cuproptosis-Associated lncRNA Establishes New Prognostic Profile and Predicts Immunotherapy Response in Clear Cell Renal Cell Carcinoma	FRONTIERS IN GENETICS	35910212
J	Liu, SZ; Zhang, QQ; Liu, WH; Huang, XH	Prediction of Prognosis in Patients With Endometrial Carcinoma and Immune Microenvironment Estimation Based on Ferroptosis-Related Genes	FRONTIERS IN MOLECULAR BIOSCIENCES	35911966
J	Hou, J; Jiang, CQ; Wen, XD; Li, CM; Xiong, SQ; Yue, T; Long, P; Shi, JY; Zhang, Z	ACSL4 as a Potential Target and Biomarker for Anticancer: From Molecular Mechanisms to Clinical Therapeutics	FRONTIERS IN PHARMACOLOGY	35910359
J	Wang, Q; Chen, YK; Gao, W; Feng, H; Zhang, BY; Wang, HJ; Lu, HJ; Tan, Y; Dong, YY; Xu, MJ	Identification and Validation of a Four-Gene Ferroptosis Signature for Predicting Overall Survival of Lung Squamous Cell Carcinoma	FRONTIERS IN ONCOLOGY	35912252
J	Zhang, N; Wu, YY; Wu, YF; Wang, LH; Chen, JF; Wang, XS; Dunmall, LSC; Cheng, ZG; Wang, YH	Ferroptosis-Related Genes Are Potential Therapeutic Targets and the Model of These Genes Influences Overall Survival of NSCLC Patients	CELLS	35883650
J	Shi, YL; Liu, MB; Wu, HT; Han, Y; He, X	GLTP Is a Potential Prognostic Biomarker and Correlates with Immunotherapy Efficacy in Cervical Cancer	DISEASE MARKERS	35845139
J	Wang, J; Guo, ZM; Sun, F; Xu, T; Wang, JL; Yu, JP	A Novel Ferroptosis-Related Gene Signature to Predict Prognosis of Esophageal Carcinoma	JOURNAL OF ONCOLOGY	35813863
J	Xu, WH; Tang, HJ; Anwaier, A; Liu, WR; Tian, X; Su, JQ; Wei, SY; Qu, YY; Zhang, HL; Ye, DW	Immunogenomic Characteristics of Cell-Death-Associated Genes with Prognostic Implications in Bladder Cancer	FRONTIERS IN IMMUNOLOGY	35898507
J	Zhang, Z; Zeng, XY; Wu, YH; Liu, Y; Zhang, X; Song, ZW	Cuproptosis-Related Risk Score Predicts Prognosis and Characterizes the Tumor Microenvironment in Hepatocellular Carcinoma	FRONTIERS IN IMMUNOLOGY	35898502
J	Ma, J; Chen, XQ; Xiang, ZL	Identification of a Prognostic Transcriptome Signature for Hepatocellular Carcinoma with Lymph Node Metastasis	OXIDATIVE MEDICINE AND CELLULAR LONGEVITY	35847584
J	Wu, FX; Chen, HR; Liu, RQ; Suo, YK; Li, QQ; Zhang, YL; Liu, HG; Cheng, Z; Chang, YL	Modulation of the Tumor Immune Microenvironment by Bi2Te3-Au/Pd-Based Theranostic Nanocatalysts Enables Efficient Cancer Therapy	ADVANCED HEALTHCARE MATERIALS	35848849
J	Oltean, T; Lippens, L; Lemeire, K; De Tender, C; Vuylsteke, M; Denys, H; Vandecasteele, K; Vandenabeele, P; Adjemian, S	Association of Cell Death Markers With Tumor Immune Cell Infiltrates After Chemo-Radiation in Cervical Cancer	FRONTIERS IN ONCOLOGY	35903697
J	Xiao, J; Zheng, LY; Liu, JF	Comprehensive Analysis of the Aberrance and Functional Significance of Ferroptosis in Gastric Cancer	FRONTIERS IN PHARMACOLOGY	35903347
J	Qian, BH; Wu, K; Lou, XY; Li, KX; Wu, LP; Zhang, DH	Ferroptosis Associates With Diagnosis and Prognosis by Promoting Antitumor Immune Response in Melanoma	FRONTIERS IN CELL AND DEVELOPMENTAL BIOLOGY	35874826
J	Stockwell, BR	Ferroptosis turns 10: Emerging mechanisms, physiological functions, and therapeutic applications	CELL	35803244
J	Catanzaro, E; Feron, O; Skirtach, AG; Krysko, DV	Immunogenic Cell Death and Role of Nanomaterials Serving as Therapeutic Vaccine for Personalized Cancer Immunotherapy	FRONTIERS IN IMMUNOLOGY	35844506
J	Liu, X; Zhang, YQ; Wu, XY; Xu, FY; Ma, HB; Wu, ML; Xia, Y	Targeting Ferroptosis Pathway to Combat Therapy Resistance and Metastasis of Cancer	FRONTIERS IN PHARMACOLOGY	35847022
J	Wang, WW; Zhang, JJ; Wang, YQ; Xu, YS; Zhang, SR	Identifies microtubule-binding protein CSPP1 as a novel cancer biomarker associated with ferroptosis and tumor microenvironment	COMPUTATIONAL AND STRUCTURAL BIOTECHNOLOGY JOURNAL	35832625
J	Luo, H; Wang, XH; Song, S; Wang, YH; Dan, QF; Ge, H	Targeting stearoyl-coa desaturase enhances radiation induced ferroptosis and immunogenic cell death in esophageal squamous cell carcinoma	ONCOIMMUNOLOGY	35859734
J	Ursini, F; Travain, VB; Cozza, G; Miotto, G; Roveri, A; Toppo, S; Maiorino, M	A white paper on Phospholipid Hydroperoxide Glutathione Peroxidase (GPx4) forty years later	FREE RADICAL BIOLOGY AND MEDICINE	35718302
J	Long, SC; Chen, YQ; Wang, Y; Yao, YB; Xiao, S; Fu, K	Identification of Ferroptosis-related molecular model and immune subtypes of hepatocellular carcinoma for individual therapy	CANCER MEDICINE	35841206
J	Gui, CP; Li, JY; Fu, LM; Luo, CG; Zhang, C; Tang, YM; Zhang, LZ; Shu, GN; Wu, RP; Luo, JH	Identification of mRNA vaccines and conserved ferroptosis related immune landscape for individual precision treatment in bladder cancer	JOURNAL OF BIG DATA	35818395
J	Gu, RJ; Xia, YW; Li, PF; Zou, DF; Lu, KQ; Ren, L; Zhang, HR; Sun, ZG	Ferroptosis and its Role in Gastric Cancer	FRONTIERS IN CELL AND DEVELOPMENTAL BIOLOGY	35846356
J	Zhang, B; Zhao, JL; Liu, B; Shang, YA; Chen, F; Zhang, SD; He, JY; Fan, YM; Tan, K	Development and Validation of a Novel Ferroptosis-Related Gene Signature for Prognosis and Immunotherapy in Hepatocellular Carcinoma	FRONTIERS IN MOLECULAR BIOSCIENCES	35847985
J	Tourigny, DS; Zucker, M; Kim, M; Russo, P; Coleman, J; Lee, CH; Carlo, MI; Chen, YB; Hakimi, AA; Kotecha, RR; Reznik, E	Molecular Characterization of the Tumor Microenvironment in Renal Medullary Carcinoma	FRONTIERS IN ONCOLOGY	35837094
J	Zhang, YM; He, R; Lei, X; Mao, LH; Yin, ZY; Zhong, XY; Cao, WB; Zheng, QP; Li, DP	Comprehensive Analysis of a Ferroptosis-Related lncRNA Signature for Predicting Prognosis and Immune Landscape in Osteosarcoma	FRONTIERS IN ONCOLOGY	35837104
J	Li, WY; Zhou, XY; Xu, SW; Cao, N; Li, BX; Chen, WB; Yang, BH; Yuan, MF; Xu, DN	Lipopolysaccharide-induced splenic ferroptosis in goslings was alleviated by polysaccharide of atractylodes macrocephala koidz associated with proinflammatory factors	POULTRY SCIENCE	35299067
J	Cui, KS; Gong, L; Wang, K; Wang, YB; Huang, LY; Liu, BX; Li, QL; Zhang, Q; Fei, BJ; Huang, ZH	Ferroptosis-Associated Molecular Features to Aid Patient Clinical Prognosis and Therapy Across Human Cancers	FRONTIERS IN IMMUNOLOGY	35812384
J	Liang, DG; Minikes, AM; Jiang, XJ	Ferroptosis at the intersection of lipid metabolism and cellular signaling	MOLECULAR CELL	35390277
J	Xiong, D; Li, MJ; Zeng, C	Construction and validation of a risk scoring model for diffuse large B-cell lymphoma based on ferroptosis-related genes and its association with immune infiltration	TRANSLATIONAL ONCOLOGY	34920339
J	Wu, ZH; Xu, ZS; Zhou, XQ; Li, HL; Zhao, L; Lv, YB; Guo, YY; Shen, GX; He, Y; Lei, P	sGRP78 enhances selective autophagy of monomeric TLR4 to regulate myeloid cell death	CELL DEATH & DISEASE	35798718
J	Tan, P; Li, M; Liu, ZR; Li, TX; Zhao, LY; Fu, WG	Glycolysis-Related LINC02432/Hsa-miR-98-5p/HK2 Axis Inhibits Ferroptosis and Predicts Immune Infiltration, Tumor Mutation Burden, and Drug Sensitivity in Pancreatic Adenocarcinoma	FRONTIERS IN PHARMACOLOGY	35795552
J	Zhou, R; Ma, HC; Liu, YH; Chen, X; Chang, XS; Chen, YD; Liu, LR; Li, Y; Zhu, YJ; Zhang, HB	Dissecting the ferroptosis-related prognostic biomarker and immune microenvironment of driver gene-negative lung cancer	EXPERIMENTAL BIOLOGY AND MEDICINE	35762414
J	Deng, HZ; Zhang, J; Yang, YF; Yang, J; Wei, YW; Ma, SY; Shen, Q	Chemodynamic and Photothermal Combination Therapy Based on Dual-Modified Metal-Organic Framework for Inducing Tumor Ferroptosis/Pyroptosis	ACS APPLIED MATERIALS & INTERFACES	35588091
J	Yin, LL; Tang, YH	Predicting prognosis and clinical features of the tumor microenvironment based on ferroptosis score in patients with breast cancer	SCIENTIFIC REPORTS	35739315
J	Li, JZ; Xiang, RS; Song, W; Wu, J; Kong, C; Fu, T	A Novel Ferroptosis-Related LncRNA Pair Prognostic Signature Predicts Immune Landscapes and Treatment Responses for Gastric Cancer Patients	FRONTIERS IN GENETICS	35795206
J	Lin, L; Chen, L; Xie, ZL; Chen, J; Li, L; Lin, A	Identification of NAD(+) Metabolism-Derived Gene Signatures in Ovarian Cancer Prognosis and Immunotherapy	FRONTIERS IN GENETICS	35783253
J	Zhou, ZW; Zhao, YM; Chen, S; Cui, GH; Fu, WK; Li, SY; Lin, XR; Hu, H	Cisplatin Promotes the Efficacy of Immune Checkpoint Inhibitor Therapy by Inducing Ferroptosis and Activating Neutrophils	FRONTIERS IN PHARMACOLOGY	35784745
J	Liu, WL; Chen, HQ; Zhu, Z; Liu, ZQ; Ma, CR; Lee, YJ; Bartlett, DL; Guo, ZS	Ferroptosis Inducer Improves the Efficacy of Oncolytic Virus-Mediated Cancer Immunotherapy	BIOMEDICINES	35740445
J	Xiao, DD; Zhou, YJ; Wang, X; Zhao, HY; Nie, CS; Jiang, XB	A Ferroptosis-Related Prognostic Risk Score Model to Predict Clinical Significance and Immunogenic Characteristics in Glioblastoma Multiforme	OXIDATIVE MEDICINE AND CELLULAR LONGEVITY	34804371
J	Hu, XC; Li, RH; Wu, WJ; Fang, K; Zhu, ZA; Wang, YX; Zhou, LL; Chen, MY; Dong, CY; Shi, S	A Fe(III)-porphyrin-oxaliplatin(IV) nanoplatform for enhanced ferroptosis and combined therapy	JOURNAL OF CONTROLLED RELEASE	35716884
J	Wiernicki, B; Maschalidi, S; Pinney, J; Adjemian, S; Vanden Berghe, T; Ravichandran, KS; Vandenabeele, P	Cancer cells dying from ferroptosis impede dendritic cell-mediated anti-tumor immunity	NATURE COMMUNICATIONS	35760796
J	Gu, CZ; Chang, WJ; Wu, JL; Yao, YW; Liu, GG; Yuan, Y; Quan, WQ; Sun, ZJ; Shang, AQ; Li, D	NCOA4: An Immunomodulation-Related Prognostic Biomarker in Colon Adenocarcinoma and Pan-Cancer	JOURNAL OF ONCOLOGY	35756082
J	Liu, X; Chen, C; Han, D; Zhou, W; Cui, YW; Tang, XL; Xiao, CR; Wang, YG; Gao, Y	SLC7A11/GPX4 Inactivation-Mediated Ferroptosis Contributes to the Pathogenesis of Triptolide-Induced Cardiotoxicity	OXIDATIVE MEDICINE AND CELLULAR LONGEVITY	35757509
J	Ma, XC; Yu, SJ; Zhao, B; Bai, W; Cui, YB; Ni, JL; Lyu, QH; Zhao, J	Development and Validation of a Novel Ferroptosis-Related LncRNA Signature for Predicting Prognosis and the Immune Landscape Features in Uveal Melanoma	FRONTIERS IN IMMUNOLOGY	35774794
J	Zhang, J; Song, LX; Jia, JD; Tian, WD; Lai, RM; Zhang, ZH; Li, JE; Ju, JQ; Xu, H	Knowledge Mapping of Necroptosis From 2012 to 2021: A Bibliometric Analysis	FRONTIERS IN IMMUNOLOGY	35769473
J	Liao, P; Wang, WM; Wang, WC; Kryczek, I; Li, X; Bian, YJ; Sell, A; Wei, S; Grove, S; Johnson, JK; Kennedy, PD; Gijon, M; Shah, YM; Zou, WP	CD8(+) T cells and fatty acids orchestrate tumor ferroptosis and immunity via ACSL4	CANCER CELL	35216678
J	Zhao, MN; Li, M; Zheng, YS; Hu, ZY; Liang, JQ; Bi, GS; Bian, YY; Sui, QH; Zhan, C; Lin, M; Wang, Q	Identification and analysis of a prognostic ferroptosis and iron-metabolism signature for esophageal squamous cell carcinoma	JOURNAL OF CANCER	35371305
J	Hou, J; Lu, ZQ; Cheng, XB; Dong, RN; Jiang, Y; Wu, GQ; Qu, GY; Xu, Y	Ferroptosis-related long non-coding RNA signature predicts the prognosis of bladder cancer	BMC CANCER	35768833
J	Wu, XY; Xu, WW; Huan, XK; Wu, GN; Li, G; Zhou, YH; Najafi, M	Mechanisms of cancer cell killing by metformin: a review on different cell death pathways	MOLECULAR AND CELLULAR BIOCHEMISTRY	35771397
J	Yung, MMH; Siu, MKY; Ngan, HYS; Chan, DW; Chan, KKL	Orchestrated Action of AMPK Activation and Combined VEGF/PD-1 Blockade with Lipid Metabolic Tunning as Multi-Target Therapeutics against Ovarian Cancers	INTERNATIONAL JOURNAL OF MOLECULAR SCIENCES	35743298
J	Guo, WN; Wu, ZJ; Chen, JR; Guo, S; You, WM; Wang, SJ; Ma, JY; Wang, HN; Wang, XX; Wang, H; Ma, JJ; Yang, YQ; Tian, YZ; Shi, Q; Gao, TW; Yi, XL; Li, CY	Nanoparticle delivery of miR-21-3p sensitizes melanoma to anti-PD-1 immunotherapy by promoting ferroptosis	JOURNAL FOR IMMUNOTHERAPY OF CANCER	35738798
J	Yao, L; Zhao, MM; Luo, QW; Zhang, YC; Liu, TT; Yang, Z; Liao, M; Tu, PF; Zeng, KW	Carbon Quantum Dots-Based Nanozyme from Coffee Induces Cancer Cell Ferroptosis to Activate Antitumor Immunity	ACS NANO	35622408
J	Dai, ZW; Zhong, Y	Bioinformatics analysis based on ferroptosis-related lncRNAs: construction of a clinical prognostic model for nasopharyngeal carcinoma and correlation analysis	TRANSLATIONAL CANCER RESEARCH	35836516
J	Zhou, ZJ; Song, Q; Yang, YY; Wang, LJ; Wu, Z	Comprehensive Landscape of RRM2 with Immune Infiltration in Pan-Cancer	CANCERS	35740608
J	Hu, SS; Gu, SY; Wang, SW; Qi, CD; Shi, CY; Qian, FD; Fan, GR	Robust Prediction of Prognosis and Immunotherapy Response for Bladder Cancer through Machine Learning Algorithm	GENES	35741835
J	Gonzalez-Montero, J; Chichiarelli, S; Eufemi, M; Altieri, F; Saso, L; Rodrigo, R	Ascorbate as a Bioactive Compound in Cancer Therapy: The Old Classic Strikes Back	MOLECULES	35744943
J	Gao, WT; Wang, XY; Zhou, Y; Wang, XQ; Yu, Y	Autophagy, ferroptosis, pyroptosis, and necroptosis in tumor immunotherapy	SIGNAL TRANSDUCTION AND TARGETED THERAPY	35725836
J	Wang, KL; Mei, SS; Cai, MC; Zhai, DX; Zhang, DY; Yu, J; Ni, ZX; Yu, CQ	Ferroptosis-Related Long Noncoding RNAs as Prognostic Biomarkers for Ovarian Cancer	FRONTIERS IN ONCOLOGY	35756659
J	Song, LY; Wu, JL; Fu, H; Wu, CF; Tong, XP; Zhang, MY	Abnormally Expressed Ferroptosis-Associated FANCD2 in Mediating the Temozolomide Resistance and Immune Response in Glioblastoma	FRONTIERS IN PHARMACOLOGY	35754466
J	Lai, BJM; Wu, CH; Wu, CY; Luo, SF; Lai, JH	Ferroptosis and Autoimmune Diseases	FRONTIERS IN IMMUNOLOGY	35720308
J	Ruan, XJ; Ye, YQ; Cheng, WX; Xu, L; Huang, MJ; Chen, Y; Zhu, JK; Lu, XF; Yan, FR	Multi-Omics Integrative Analysis of Lung Adenocarcinoma: An in silico Profiling for Precise Medicine	FRONTIERS IN MEDICINE	35721082
J	Wu, LY; Liu, F; Yin, L; Wang, FM; Shi, H; Zhao, QX; Yang, FY; Chen, D; Dong, XY; Gu, YC; Xing, NAZ	The establishment of polypeptide PSMA-targeted chimeric antigen receptor-engineered natural killer cells for castration-resistant prostate cancer and the induction of ferroptosis-related cell death	CANCER COMMUNICATIONS	35706368
J	Yang, X; Mei, MH; Yang, JZ; Guo, JL; Du, F; Liu, S	Ferroptosis-related long non-coding RNA signature predicts the prognosis of hepatocellular carcinoma	AGING-US	35550563
J	Shi, QL; Liu, YZ; Lu, MX; Lei, QY; Chen, ZA; Wang, L; He, XH	A pathway-guided strategy identifies a metabolic signature for prognosis prediction and precision therapy for hepatocellular carcinoma	COMPUTERS IN BIOLOGY AND MEDICINE	35286894
J	Liu, P; Lin, C; Liu, ZY; Zhu, CC; Lin, ZD; Xu, D; Chen, J; Huang, Q; Li, CY; Hou, LL; Pan, JA; Liu, XJ	Inhibition of ALG3 stimulates cancer cell immunogenic ferroptosis to potentiate immunotherapy	CELLULAR AND MOLECULAR LIFE SCIENCES	35676564
J	Zhou, C; Zou, YF; Huang, J; Zhao, ZY; Zhang, YN; Wei, YY; Ye, KP	TMT-Based Quantitative Proteomic Analysis of Intestinal Organoids Infected by Listeria monocytogenes Strains with Different Virulence	INTERNATIONAL JOURNAL OF MOLECULAR SCIENCES	35682909
J	Tan, LC; Shen, XX; He, ZQ; Lu, YA	The Role of Photodynamic Therapy in Triggering Cell Death and Facilitating Antitumor Immunology	FRONTIERS IN ONCOLOGY	35692783
J	Cheng, X; Wang, YD; Liu, LC; Lv, CG; Liu, C; Xu, JY	SLC7A11, a Potential Therapeutic Target Through Induced Ferroptosis in Colon Adenocarcinoma	FRONTIERS IN MOLECULAR BIOSCIENCES	35517862
J	Lai, DL; Tan, L; Zuo, XJ; Liu, DS; Jiao, DY; Wan, GQ; Lu, CL; Shen, DJ; Gu, XF	Prognostic Ferroptosis-Related lncRNA Signatures Associated With Immunotherapy and Chemotherapy Responses in Patients With Stomach Cancer	FRONTIERS IN GENETICS	35047016
J	Yang, RX; Yi, M; Xiang, B	Novel Insights on Lipid Metabolism Alterations in Drug Resistance in Cancer	FRONTIERS IN CELL AND DEVELOPMENTAL BIOLOGY	35646898
J	Yue, ZH; Sun, JF; Shi, LQ	Construction and Validation of a 6-Ferroptosis Related Gene Signature for Prognosis and Immune Landscape Prediction in Melanoma	FRONTIERS IN GENETICS	35692844
J	Dong, YZ; Liu, D; Zhou, HM; Gao, YC; Nueraihemaiti, Y; Xu, YF	A Prognostic Signature for Clear Cell Renal Cell Carcinoma Based on Ferroptosis-Related lncRNAs and Immune Checkpoints	FRONTIERS IN GENETICS	35685438
J	Costantino, M; Corno, C; Colombo, D; Perego, P	Curcumin and Related Compounds in Cancer Cells: New Avenues for Old Molecules	FRONTIERS IN PHARMACOLOGY	35685638
J	Li, XF; Fu, WF; Zhang, J; Song, CG	An iron metabolism and immune related gene signature for the prediction of clinical outcome and molecular characteristics of triple-negative breast cancer	BMC CANCER	35668369
J	Nie, ZY; Chen, M; Gao, YH; Huang, DG; Cao, H; Peng, YL; Guo, N; Wang, F; Zhang, SF	Ferroptosis and Tumor Drug Resistance: Current Status and Major Challenges	FRONTIERS IN PHARMACOLOGY	35668934
J	Zhang, HB; Zhuo, YZ; Li, DH; Zhang, LQ; Gao, QY; Yang, L; Yuan, XF	Dihydroartemisinin inhibits the growth of pancreatic cells by inducing ferroptosis and activating antitumor immunity	EUROPEAN JOURNAL OF PHARMACOLOGY	35569552
J	Cheng, X; Wang, YH; Li, YJ; Liu, WT	Quantification of ferroptosis pattern in bladder carcinoma and its significance on immunotherapy	SCIENTIFIC REPORTS	35641509
J	Pan, SZ; Meng, H; Fan, T; Hao, B; Song, CK; Li, DH; Li, N; Geng, Q	Comprehensive Analysis of Programmed Cell Death Signature in the Prognosis, Tumor Microenvironment and Drug Sensitivity in Lung Adenocarcinoma	FRONTIERS IN GENETICS	35664309
J	Xiao, C; Dong, T; Yang, LH; Jin, LZ; Lin, WG; Zhang, FQ; Han, YY; Huang, ZJ	Identification of Novel Immune Ferropotosis-Related Genes Associated With Clinical and Prognostic Features in Gastric Cancer	FRONTIERS IN ONCOLOGY	35664744
J	Wang, ZJ; Chen, XN; Jiang, Z	Immune infiltration and a ferroptosis-related gene signature for predicting the prognosis of patients with cholangiocarcinoma	AMERICAN JOURNAL OF TRANSLATIONAL RESEARCH	35273723
J	Zhang, DS; Meng, YF; Song, YZ; Cui, P; Hu, ZF; Zheng, XW	Precision therapy through breaking the intracellular redox balance with an MOF-based hydrogel intelligent nanobot for enhancing ferroptosis and activating immunotherapy	NANOSCALE	35647731
J	Gong, SL; Wang, SY; Shao, MR	NADPH Oxidase 4: A Potential Therapeutic Target of Malignancy	FRONTIERS IN CELL AND DEVELOPMENTAL BIOLOGY	35646942
J	Zhang, JT; Wang, DL; Chen, XB; Ji, LY; Yu, MM; Guo, MH; Zhang, DX; Chen, WD; Xu, F	Upregulation of Ferroptosis-Related Fanconi Anemia Group D2 is a Poor Prognostic Factor and an Indicator of Tumor Immune Cell Infiltration in Lung Adenocarcinoma	FRONTIERS IN GENETICS	35646059
J	Tu, ZW; Li, JY; Long, XY; Wu, L; Zhu, XE; Huang, K	Transcriptional Patterns of Lower-Grade Glioma Patients with Distinct Ferroptosis Levels, Immunotherapy Response, and Temozolomide Sensitivity	OXIDATIVE MEDICINE AND CELLULAR LONGEVITY	35592529
J	Jiang, JY; Lyu, W; Chen, N	A bibliometric analysis of diffuse large B-cell lymphoma research from 2001 to 2020	COMPUTERS IN BIOLOGY AND MEDICINE	35594683
J	Ke, SY; Wang, CR; Su, ZJ; Lin, SZ; Wu, GL	Integrated Analysis Reveals Critical Ferroptosis Regulators and FTL Contribute to Cancer Progression in Hepatocellular Carcinoma	FRONTIERS IN GENETICS	35651950
J	Xiao, Y; Xie, YD; Liu, YY; Lu, XY; Wang, Z; Sun, S; Liu, L; Tang, XL; Xiao, H; Liu, HY	Construction of a novel radiosensitivity- and ferroptosis-associated gene signature for prognosis prediction in gliomas	JOURNAL OF CANCER	35711838
J	Cui, ZL; Fu, Y; Yang, ZC; Gao, ZX; Feng, HM; Zhou, MR; Zhang, L; Chen, CY	Comprehensive Analysis of a Ferroptosis Pattern and Associated Prognostic Signature in Acute Myeloid Leukemia	FRONTIERS IN PHARMACOLOGY	35656299
J	Liu, S; Cao, XF; Wang, DQ; Zhu, HT	Iron metabolism: State of the art in hypoxic cancer cell biology	ARCHIVES OF BIOCHEMISTRY AND BIOPHYSICS	35398290
J	Song, SY; Shu, P	Expression of ferroptosis-related gene correlates with immune microenvironment and predicts prognosis in gastric cancer	SCIENTIFIC REPORTS	35610340
J	Li, Q; Su, R; Bao, X; Cao, KX; Du, YY; Wang, NY; Wang, JF; Xing, F; Yan, F; Huang, KK; Feng, SH	Glycyrrhetinic acid nanoparticles combined with ferrotherapy for improved cancer immunotherapy	ACTA BIOMATERIALIA	35314366
J	Yang, C; Li, JQ; Guo, YD; Gan, DX; Zhang, C; Wang, RL; Hua, L; Zhu, LL; Ma, PX; Shi, JJ; Li, SS; Su, HC	Role of TFRC as a Novel Prognostic Biomarker and in Immunotherapy for Pancreatic Carcinoma	FRONTIERS IN MOLECULAR BIOSCIENCES	35372510
J	Liu, P; Peng, Y; Ding, JS; Zhou, WH	Fenton metal nanomedicines for imaging-guided combinatorial chemodynamic therapy against cancer	ASIAN JOURNAL OF PHARMACEUTICAL SCIENCES	35582641
J	McKenzie, B; Khazen, R; Valitutti, S	Greek Fire, Poison Arrows, and Scorpion Bombs: How Tumor Cells Defend Against the Siege Weapons of Cytotoxic T Lymphocytes	FRONTIERS IN IMMUNOLOGY	35592329
J	Liu, J; Li, H; Zhao, S; Lin, RB; Yu, JQ; Fan, NF	The Expression Pattern of Ferroptosis-Related Genes in Colon Adenocarcinoma: Highly Correlated to Tumor Microenvironment Characteristics	FRONTIERS IN GENETICS	35350245
J	Xu, YH; Du, YQ; Zheng, QH; Zhou, T; Ye, BY; Wu, YH; Xu, QR; Meng, XL	Identification of Ferroptosis-Related Prognostic Signature and Subtypes Related to the Immune Microenvironment for Breast Cancer Patients Receiving Neoadjuvant Chemotherapy	FRONTIERS IN IMMUNOLOGY	35603151
J	Yuan, YH; Shi, CL; Wu, XY; Li, WL; Huang, CX; Liang, LJ; Chen, J; Wang, Y; Liu, YJ	Synthesis and anticancer activity in vitro and in vivo evaluation of iridium (III) complexes on mouse melanoma B16 cells	JOURNAL OF INORGANIC BIOCHEMISTRY	35421766
J	Mishchenko, T; Balalaeva, I; Gorokhova, A; Vedunova, M; Krysko, DV	Which cell death modality wins the contest for photodynamic therapy of cancer?	CELL DEATH & DISEASE	35562364
J	Loftus, LV; Amend, SR; Pienta, KJ	Interplay between Cell Death and Cell Proliferation Reveals New Strategies for Cancer Therapy	INTERNATIONAL JOURNAL OF MOLECULAR SCIENCES	35563113
J	Zhang, XD; Jin, SN; Shi, X; Liu, SY; Li, KH; Liu, GJ; Zhong, SY; Liu, T; Li, LS; Tao, SW; Zhai, QQ; Bao, N; Ren, LJ; Wu, Y; Bao, YJ	Modulation of Tumor Immune Microenvironment and Prognostic Value of Ferroptosis-Related Genes, and Candidate Target Drugs in Glioblastoma Multiforme	FRONTIERS IN PHARMACOLOGY	35571123
J	Yan, XW; Ji, H; Liu, ZH; Ma, S; Dong, JW; Jiang, XY; Hu, XY; Wang, F; Zhao, HT; Jin, JQ; Zhang, JH; Wang, N; Du, JY; Hu, SS	Characterization of the Ferroptosis-Related Genes for Prognosis and Immune Infiltration in Low-Grade Glioma	FRONTIERS IN GENETICS	35559020
J	Qu, C; Peng, Y; Liu, SC	Ferroptosis Biology and Implication in Cancers	FRONTIERS IN MOLECULAR BIOSCIENCES	35531466
J	He, QF; Yang, J; Jin, YH	Development and Validation of TACE Refractoriness-Related Diagnostic and Prognostic Scores and Characterization of Tumor Microenvironment Infiltration in Hepatocellular Carcinoma	FRONTIERS IN IMMUNOLOGY	35493518
J	Zhang, YY; Chen, YX	Stratification From Heterogeneity of the Cell-Death Signal Enables Prognosis Prediction and Immune Microenvironment Characterization in Esophageal Squamous Cell Carcinoma	FRONTIERS IN CELL AND DEVELOPMENTAL BIOLOGY	35493093
J	Tang, YQ; Guo, CB; Yang, Z; Wang, YM; Zhang, YQ; Wang, D	Identification of a Tumor Immunological Phenotype-Related Gene Signature for Predicting Prognosis, Immunotherapy Efficacy, and Drug Candidates in Hepatocellular Carcinoma	FRONTIERS IN IMMUNOLOGY	35493471
J	Hu, Y; Chen, D; Hong, MJ; Liu, J; Li, YJ; Hao, JL; Lu, LG; Yin, ZA; Wu, YZ	Apoptosis, Pyroptosis, and Ferroptosis Conspiringly Induce Immunosuppressive Hepatocellular Carcinoma Microenvironment and ?d T-Cell Imbalance	FRONTIERS IN IMMUNOLOGY	35444645
J	Yang, J; Zhou, Y; Li, YC; Hu, WY; Yuan, C; Chen, SD; Ye, GQ; Chen, YZ; Wu, YY; Liu, J; Wang, Y; Du, J; Tong, XM	Functional deficiency of succinate dehydrogenase promotes tumorigenesis and development of clear cell renal cell carcinoma through weakening of ferroptosis	BIOENGINEERED	35510387
J	Feng, YH; Xiong, XY; Wang, YB; Han, D; Zeng, CF; Mao, H	Genomic Analysis Reveals the Prognostic and Immunotherapeutic Response Characteristics of Ferroptosis in Lung Squamous Cell Carcinoma	LUNG	35511293
J	Huang, ZW; Li, Y; Hong, WQ; Chen, XC; Pan, YH; Weng, YL; Liu, W; Wang, LH; Qiu, SF	Identification of a ferroptosis-associated gene signature and the related therapeutic targets in head and neck squamous carcinoma	INTERNATIONAL IMMUNOPHARMACOLOGY	34906855
J	Mbah, NE; Lyssiotis, CA	Metabolic regulation of ferroptosis in the tumor microenvironment	JOURNAL OF BIOLOGICAL CHEMISTRY	35065965
J	Pan, WL; Tan, Y; Meng, W; Huang, NH; Zhao, YB; Yu, ZQ; Huang, Z; Zhang, WH; Sun, B; Chen, JX	Microenvironment-driven sequential ferroptosis, photodynamic therapy, and chemotherapy for targeted breast cancer therapy by a cancer-cell-membrane-coated nanoscale metal-organic framework	BIOMATERIALS	35247637
J	Fang, CK; Liu, SL; Feng, KL; Huang, CY; Zhang, Y; Wang, JA; Lin, HT; Wang, JY; Zhong, C	Ferroptosis-related lncRNA signature predicts the prognosis and immune microenvironment of hepatocellular carcinoma	SCIENTIFIC REPORTS	35459272
J	Liu, J; Hong, MJ; Li, YJ; Chen, D; Wu, YZ; Hu, Y	Programmed Cell Death Tunes Tumor Immunity	FRONTIERS IN IMMUNOLOGY	35432318
J	Qiu, YT; Li, HB; Zhang, Q; Qiao, XW; Wu, J	Ferroptosis-Related Long Noncoding RNAs as Prognostic Marker for Colon Adenocarcinoma	APPLIED BIONICS AND BIOMECHANICS	35432591
J	Zhang, HC; Deng, SH; Pi, YN; Guo, JN; Xi, H; Shi, X; Yang, XF; Zhang, BM; Xue, WN; Cui, BB; Liu, YL	Identification and Validation in a Novel Quantification System of Ferroptosis Patterns for the Prediction of Prognosis and Immunotherapy Response in Left- and Right-Sided Colon Cancer	FRONTIERS IN IMMUNOLOGY	35444656
J	Han, WB; Duan, XP; Ni, KY; Li, YY; Chan, C; Lin, WB	Co-delivery of dihydroartemisinin and pyropheophorbide-iron elicits ferroptosis to potentiate cancer immunotherapy	BIOMATERIALS	34920370
J	Yu, XB; Zhu, DD; Luo, BX; Kou, W; Cheng, YL; Zhu, Y	IFN gamma enhances ferroptosis by increasing JAK-STAT pathway activation to suppress SLCA711 expression in adrenocortical carcinoma	ONCOLOGY REPORTS	35322867
J	Shao, YF; Jia, HT; Li, SC; Huang, L; Aikemu, B; Yang, G; Zhang, S; Sun, J; Zheng, MH	Comprehensive Analysis of Ferroptosis-Related Markers for the Clinical and Biological Value in Gastric Cancer	OXIDATIVE MEDICINE AND CELLULAR LONGEVITY	34745421
J	Wei, T; Zhu, N; Jiang, WH; Xing, XL	Development and Validation of Ferroptosis- and Immune-Related lncRNAs Signatures for Breast Infiltrating Duct and Lobular Carcinoma	FRONTIERS IN ONCOLOGY	35444943
J	Xiao, LL; Ma, XZ; Ye, LQ; Su, P; Xiong, W; Bi, EG; Wang, Q; Xian, M; Yang, MJ; Qian, JF; Yi, Q	IL-9/STAT3/fatty acid oxidation-mediated lipid peroxidation contributes to Tc9 cell longevity and enhanced antitumor activity	JOURNAL OF CLINICAL INVESTIGATION	35192544
J	Shen, S; Yang, DH; Yang, YM; Chen, YQ; Xiong, J; Hu, XC	A Novel Prognostic Ferroptosis-Related lncRNA Signature Associated with Immune Landscape in Invasive Breast Cancer	DISEASE MARKERS	35359880
J	Xu, FS; Wang, H; Pei, HH; Zhang, ZL; Liu, LL; Tang, L; Wang, S; Ren, BC	SLC1A5 Prefers to Play as an Accomplice Rather Than an Opponent in Pancreatic Adenocarcinoma	FRONTIERS IN CELL AND DEVELOPMENTAL BIOLOGY	35419359
J	Lei, G; Zhuang, L; Gan, BY	Targeting ferroptosis as a vulnerability in cancer	NATURE REVIEWS CANCER	35338310
J	Li, J; Tao, HS; Wang, WQ; Li, J; Zhang, EL	The Detection and Verification of Two Heterogeneous Subgroups and a Risk Model Based on Ferroptosis-Related Genes in Hepatocellular Carcinoma	JOURNAL OF ONCOLOGY	35313563
J	Jing, TT; Guo, YL; Wei, YQ	Carboxymethylated pachyman induces ferroptosis in ovarian cancer by suppressing NRF1/HO-1 signaling	ONCOLOGY LETTERS	35399331
J	Deng, JJ; Zhou, M; Liao, TT; Kuang, WL; Xia, H; Yin, ZR; Tan, Q; Li, YM; Song, SW; Zhou, E; Jin, Y	Targeting Cancer Cell Ferroptosis to Reverse Immune Checkpoint Inhibitor Therapy Resistance	FRONTIERS IN CELL AND DEVELOPMENTAL BIOLOGY	35399527
J	Xia, QD; Sun, JX; Liu, CQ; Xu, JZ; An, Y; Xu, MY; Liu, Z; Hu, J; Wang, SG	Ferroptosis Patterns and Tumor Microenvironment Infiltration Characterization in Bladder Cancer	FRONTIERS IN CELL AND DEVELOPMENTAL BIOLOGY	35386202
J	Saha, T; Lukong, KE	Breast Cancer Stem-Like Cells in Drug Resistance: A Review of Mechanisms and Novel Therapeutic Strategies to Overcome Drug Resistance	FRONTIERS IN ONCOLOGY	35392236
J	Huang, C; Zhan, L	Network Pharmacology Identifies Therapeutic Targets and the Mechanisms of Glutathione Action in Ferroptosis Occurring in Oral Cancer	FRONTIERS IN PHARMACOLOGY	35359830
J	Chen, LB; Wang, C; Wang, YN; Hong, TY; Zhang, GW; Cui, XA	Functions, Roles, and Biological Processes of Ferroptosis-Related Genes in Renal Cancer: A Pan-Renal Cancer Analysis	FRONTIERS IN ONCOLOGY	35360452
J	Dong, JW; Zhao, HT; Wang, F; Jin, JQ; Ji, H; Yan, XW; Wang, N; Zhang, JH; Hu, SS	Ferroptosis-Related Gene Contributes to Immunity, Stemness and Predicts Prognosis in Glioblastoma Multiforme	FRONTIERS IN NEUROLOGY	35359663
J	Yang, Y; Wang, Y; Guo, L; Gao, W; Tang, TL; Yan, M	Interaction between macrophages and ferroptosis	CELL DEATH & DISEASE	35429990
J	Bi, Q; Sun, ZJ; Wu, JY; Wang, W	Ferroptosis-Mediated Formation of Tumor-Promoting Immune Microenvironment	FRONTIERS IN ONCOLOGY	35372083
J	Li, L; Wang, BH	One Ferroptosis-Related Gene-Pair Signature Serves as an Original Prognostic Biomarker in Lung Adenocarcinoma	FRONTIERS IN GENETICS	35368652
J	Zhou, ZB; Yang, ZP; Cui, YS; Lu, S; Huang, YJ; Che, XY; Yang, LQ; Zhang, Y	Identification and Validation of a Ferroptosis-Related Long Non-Coding RNA (FRlncRNA) Signature to Predict Survival Outcomes and the Immune Microenvironment in Patients With Clear Cell Renal Cell Carcinoma	FRONTIERS IN GENETICS	35350243
J	Li, X; Zhou, LB; Lu, TF; Zhang, L; Li, YJ; Xu, JT; Yin, M; Long, HM	Constructing an immune- and ferroptosis-related lncRNA signature to predict the immune landscape of human bladder cancer	JOURNAL OF CLINICAL LABORATORY ANALYSIS	35421267
J	Yue, QF; Zhang, Y; Wang, F; Cao, F; Duan, XL; Bai, J	Classification of colorectal carcinoma subtypes based on ferroptosis-associated molecular markers	WORLD JOURNAL OF SURGICAL ONCOLOGY	35410338
J	Zhang, Y; Luo, MY; Cui, XH; O'Connell, D; Yang, YF	Long noncoding RNA NEAT1 promotes ferroptosis by modulating the miR-362-3p/MIOX axis as a ceRNA	CELL DEATH AND DIFFERENTIATION	35338333
J	Shao, HB; Yang, WJ; Dong, CH; Yang, XJ; Li, SS; Peng, Z	Identification of an Iron Metabolism-Related lncRNA Signature for Predicting Osteosarcoma Survival and Immune Landscape	FRONTIERS IN GENETICS	35360864
J	Ping, HQ; Jia, XQ; Ke, HN	A Novel Ferroptosis-Related lncRNAs Signature Predicts Clinical Prognosis and Is Associated With Immune Landscape in Pancreatic Cancer	FRONTIERS IN GENETICS	35330729
J	Li, T; Wang, Y; Xiang, XW; Chen, CJ	Development and Validation of a Ferroptosis-Related lncRNAs Prognosis Model in Oral Squamous Cell Carcinoma	FRONTIERS IN GENETICS	35299954
J	Tang, R; Wu, ZJ; Rong, ZY; Xu, J; Wang, W; Zhang, B; Yu, XJ; Shi, S	Ferroptosis-related lncRNA pairs to predict the clinical outcome and molecular characteristics of pancreatic ductal adenocarcinoma	BRIEFINGS IN BIOINFORMATICS	34553745
J	Valashedi, MR; Bamshad, C; Najafi-Ghalehlou, N; Nikoo, A; Tomita, K; Kuwahara, Y; Sato, T; Roushandeh, AM; Roudkenar, MH	Non-coding RNAs in ferroptotic cancer cell death pathway: meet the new masters	HUMAN CELL	35415781
J	Jiang, XL; Yuan, YX; Tang, L; Wang, J; Zhang, DH; Duan, LC	Systematic Analysis and Validation of the Prognosis, Immunological Role and Biology Function of the Ferroptosis-Related lncRNA GSEC/miRNA-101-3p/CISD1 Axis in Lung Adenocarcinoma	FRONTIERS IN MOLECULAR BIOSCIENCES	35320929
J	Zhang, M; Fang, Z; Cui, MX; Liu, KH	Multifunctional metal complex-based gene delivery for tumour immune checkpoint blockade combination therapy	JOURNAL OF DRUG TARGETING	35311603
J	Liu, B; Ji, QF; Cheng, Y; Liu, M; Zhang, BL; Mei, QB; Liu, DZ; Zhou, SY	Biomimetic GBM-targeted drug delivery system boosting ferroptosis for immunotherapy of orthotopic drug-resistant GBM	JOURNAL OF NANOBIOTECHNOLOGY	35351131
J	Schirrmacher, V	Molecular Mechanisms of Anti-Neoplastic and Immune Stimulatory Properties of Oncolytic Newcastle Disease Virus	BIOMEDICINES	35327364
J	Luo, WQ; Dai, WX; Li, QG; Mo, SB; Han, LY; Xiao, XY; Gu, RQ; Xiang, WQ; Ye, L; Wang, RJ; Xu, Y; Cai, SJ; Cai, GX	Ferroptosis-associated molecular classification characterized by distinct tumor microenvironment profiles in colorectal cancer	INTERNATIONAL JOURNAL OF BIOLOGICAL SCIENCES	35342352
J	Zeng, QY; Yang, JY; Ji, J; Wang, PR; Zhang, LL; Yan, GR; Wu, YH; Chen, Q; Liu, J; Zhang, GL; Wang, XL	PD-L1 blockade potentiates the antitumor effects of ALA-PDT and optimizes the tumor microenvironment in cutaneous squamous cell carcinoma	ONCOIMMUNOLOGY	35402079
J	Zhou, ZW; Liang, H; Yang, RX; Yang, Y; Dong, JW; Di, YX; Sun, MJ	Glutathione Depletion-Induced Activation of Dimersomes for Potentiating the Ferroptosis and Immunotherapy of Cold Tumor	ANGEWANDTE CHEMIE-INTERNATIONAL EDITION	35238124
J	Da, QG; Ren, MM; Huang, L; Qu, JH; Yang, QH; Xu, JA; Ma, Q; Mao, XX; Cai, YF; Zhao, DW; Luo, JH; Yan, ZL; Sun, L; Ouyang, KF; Zhang, XW; Han, Z; Liu, JK; Wang, T	Identification and Validation of a Ferroptosis-Related Signature for Predicting Prognosis and Immune Microenvironment in Papillary Renal Cell Carcinoma	INTERNATIONAL JOURNAL OF GENERAL MEDICINE	35313551
J	Huang, J; Chang, ZS; Lu, QZ; Chen, XD; Najafi, M	Nobiletin as an inducer of programmed cell death in cancer: a review	APOPTOSIS	35312885
J	Zhu, DD; Wu, SF; Li, YF; Zhang, Y; Chen, JR; Ma, JH; Cao, LX; Lyu, ZJ; Hou, TY	Ferroptosis-related gene SLC1A5 is a novel prognostic biomarker and correlates with immune infiltrates in stomach adenocarcinoma	CANCER CELL INTERNATIONAL	35305616
J	Wang, YR; Zhang, SJ; Bai, Y; Li, G; Wang, SY; Chen, JY; Liu, X; Yin, H	Development and Validation of Ferroptosis-Related LncRNA Biomarker in Bladder Carcinoma	FRONTIERS IN CELL AND DEVELOPMENTAL BIOLOGY	35309945
J	Lu, YJ; Gong, Y; Li, WJ; Zhao, CY; Guo, F	Exploration the prognostic significance of a novel ferroptosis-related gene model in breast cancer	ANNALS OF TRANSLATIONAL MEDICINE	35280394
J	Zhang, Z; Zhang, WW; Wang, YF; Wan, T; Hu, BY; Li, CH; Ge, XL; Lu, SC	Construction and Validation of a Ferroptosis-Related lncRNA Signature as a Novel Biomarker for Prognosis, Immunotherapy and Targeted Therapy in Hepatocellular Carcinoma	FRONTIERS IN CELL AND DEVELOPMENTAL BIOLOGY	35295858
J	Lin, Y; Dong, YB; Liu, WY; Fan, XY; Sun, Y	Pan-Cancer Analyses Confirmed the Ferroptosis-Related Gene SLC7A11 as a Prognostic Biomarker for Cancer	INTERNATIONAL JOURNAL OF GENERAL MEDICINE	35282646
J	Lu, M; Li, JQ; Fan, X; Xie, F; Fan, J; Xiong, YP	Novel Immune-Related Ferroptosis Signature in Esophageal Cancer: An Informatics Exploration of Biological Processes Related to the TMEM161B-AS1/hsa-miR-27a-3p/GCH1 Regulatory Network	FRONTIERS IN GENETICS	35281840
J	Miao, HK; Ren, QN; Li, HM; Zeng, MY; Chen, DN; Xu, CM; Chen, YF; Wen, ZS	Comprehensive analysis of the autophagy-dependent ferroptosis-related gene FANCD2 in lung adenocarcinoma	BMC CANCER	35236309
J	Xu, LJ; Zheng, Q; Liu, WW	Combination of ferroptosis and pyroptosis to construct a prognostic classifier and predict immune landscape, chemotherapeutic efficacy and immunosuppressive molecules in hepatocellular carcinoma	BMC CANCER	35236323
J	Xu, ZJ; Chen, X; Song, LY; Yuan, F; Yan, YL	Matrix Remodeling-Associated Protein 8 as a Novel Indicator Contributing to Glioma Immune Response by Regulating Ferroptosis	FRONTIERS IN IMMUNOLOGY	35281049
J	Jyotsana, N; Ta, KT; DelGiorno, KE	The Role of Cystine/Glutamate Antiporter SLC7A11/xCT in the Pathophysiology of Cancer	FRONTIERS IN ONCOLOGY	35280777
J	Zhou, XM; Zou, LB; Liao, HY; Luo, JQ; Yang, TW; Wu, J; Chen, WB; Wu, KH; Cen, SR; Lv, DJ; Shu, FP; Yang, Y; Li, C; Li, BK; Mao, XM	Abrogation of HnRNP L enhances anti-PD-1 therapy efficacy via diminishing PD-L1 and promoting CD8(+) T cell-mediated ferroptosis in castration-resistant prostate cancer	ACTA PHARMACEUTICA SINICA B	35256940
J	Yue, TH; Liu, XZ; Zuo, S; Zhu, J; Li, JC; Liu, YC; Chen, SW; Wang, PY	BCL2A1 and CCL18 Are Predictive Biomarkers of Cisplatin Chemotherapy and Immunotherapy in Colon Cancer Patients	FRONTIERS IN CELL AND DEVELOPMENTAL BIOLOGY	35265629
J	Li, YT; Wang, XY; Pang, Y; Wang, SC; Luo, M; Huang, B	The Potential Therapeutic Role of Mesenchymal Stem Cells-Derived Exosomes in Osteoradionecrosis	JOURNAL OF ONCOLOGY	34899907
J	Yu, T; Tan, HC; Liu, CH; Nie, W; Wang, Y; Zhou, KX; Shi, HS	Integratively Genomic Analysis Reveals the Prognostic and Immunological Characteristics of Pyroptosis and Ferroptosis in Pancreatic Cancer for Precision Immunotherapy	FRONTIERS IN CELL AND DEVELOPMENTAL BIOLOGY	35242763
J	Liu, JC; Zhang, ZP; Liu, XD; Zhang, W; Meng, LF; Wang, JW; Lv, ZT; Xia, HR; Zhang, YG; Wang, JY	Predictive role of ferroptosis-related long non-coding RNAs in bladder cancer and their association with immune microenvironment and immunotherapy response	WORLD JOURNAL OF SURGICAL ONCOLOGY	35209909
J	Wang, WJ; Ling, YY; Zhong, YM; Li, ZY; Tan, CP; Mao, ZW	Ferroptosis-Enhanced Cancer Immunity by a Ferrocene-Appended Iridium(III) Diphosphine Complex	ANGEWANDTE CHEMIE-INTERNATIONAL EDITION	34965011
J	Yan, JN; Ye, GL; Shao, YF	High expression of the ferroptosis-associated MGST1 gene in relation to poor outcome and maladjusted immune cell infiltration in uterine corpus endometrial carcinoma	JOURNAL OF CLINICAL LABORATORY ANALYSIS	35218676
J	Zhu, L; Chen, M; Huang, BS; Zhang, T; Chen, K; Lian, H; Liu, M; Zhao, KJ; Pang, Y; Zhang, J; Li, QC; Zhong, CL	Genomic Analysis Uncovers Immune Microenvironment Characteristics and Drug Sensitivity of Ferroptosis in Breast Cancer Brain Metastasis	FRONTIERS IN GENETICS	35154262
J	Liang, H; Wu, XY; Zhao, GZ; Feng, K; Ni, KY; Sun, XL	Renal Clearable Ultrasmall Single-Crystal Fe Nanoparticles for Highly Selective and Effective Ferroptosis Therapy and Immunotherapy	JOURNAL OF THE AMERICAN CHEMICAL SOCIETY	34473493
J	Li, JH; Tian, XJ; Nie, Y; He, Y; Wu, WL; Lei, XJ; Zhang, TC; Wang, YF; Mao, ZZ; Zhang, H; Zhang, X; Song, WJ	BTBD10 is a Prognostic Biomarker Correlated With Immune Infiltration in Hepatocellular Carcinoma	FRONTIERS IN MOLECULAR BIOSCIENCES	35059434
J	Sun, SY; Zhang, GR; Zhang, LT	A Novel Ferroptosis-Related lncRNA Prognostic Model and Immune Infiltration Features in Skin Cutaneous Melanoma	FRONTIERS IN CELL AND DEVELOPMENTAL BIOLOGY	35186949
J	Chen, LJ; Niu, X; Qiao, X; Liu, S; Ma, HM; Shi, XQ; He, XM; Zhong, M	Characterization of Interplay Between Autophagy and Ferroptosis and Their Synergistical Roles on Manipulating Immunological Tumor Microenvironment in Squamous Cell Carcinomas	FRONTIERS IN IMMUNOLOGY	35185859
J	Shi, JF; Lai, DL; Zuo, XJ; Liu, DS; Chen, B; Zheng, YJ; Lu, CL; Gu, XF	Identification of Ferroptosis-Related Biomarkers for Prognosis and Immunotherapy in Patients With Glioma	FRONTIERS IN CELL AND DEVELOPMENTAL BIOLOGY	35174152
J	Yang, YB; Zhou, JX; Qiu, SH; He, JS; Pan, JH; Pan, YL	Identification of a Novel Ferroptosis-Related Gene Prediction Model for Clinical Prognosis and Immunotherapy of Colorectal Cancer	DISEASE MARKERS	34868393
J	He, FN; Chen, ZG; Deng, WT; Zhan, T; Huang, XT; Zheng, YQ; Yang, HD	Development and validation of a novel ferroptosis-related gene signature for predicting prognosis and immune microenvironment in head and neck squamous cell carcinoma	INTERNATIONAL IMMUNOPHARMACOLOGY	34130150
J	Zhang, C; Liu, XY; Jin, SD; Chen, Y; Guo, RH	Ferroptosis in cancer therapy: a novel approach to reversing drug resistance	MOLECULAR CANCER	35151318
J	Liu, JC; Zhang, ZP; Zhang, W; Meng, LF; Wang, JW; Lv, ZT; Xia, HR; Wu, M; Zhang, YG; Wang, JY	Ferroptosis Mediation Patterns Reveal Novel Tool to Implicate Immunotherapy and Multi-Omics Characteristics in Bladder Cancer	FRONTIERS IN CELL AND DEVELOPMENTAL BIOLOGY	35145965
J	Zhang, WY; Liu, JW; Li, XY; Zheng, Y; Chen, LF; Wang, DD; Foda, MF; Ma, ZY; Zhao, YL; Han, HY	Precise Chemodynamic Therapy of Cancer by Trifunctional Bacterium-Based Nanozymes	ACS NANO	34851608
J	Cai, YH; Liang, XQ; Zhan, ZM; Zeng, Y; Lin, J; Xu, AQ; Xue, SS; Xu, W; Chai, P; Mao, YQ; Song, ZB; Han, L; Xiao, JQ; Song, Y; Zhang, X	A Ferroptosis-Related Gene Prognostic Index to Predict Temozolomide Sensitivity and Immune Checkpoint Inhibitor Response for Glioma	FRONTIERS IN CELL AND DEVELOPMENTAL BIOLOGY	35174170
J	Wu, ZW; Lu, ZX; Li, L; Ma, M; Long, F; Wu, RL; Huang, LH; Chou, J; Yang, KY; Li, XR; Hu, G; Zhang, Y; Lin, CW	Identification and Validation of Ferroptosis-Related LncRNA Signatures as a Novel Prognostic Model for Colon Cancer	FRONTIERS IN IMMUNOLOGY	35154072
J	Wu, JY; Sun, ZJ; Bi, Q; Wang, W	A Ferroptosis-Related Genes Model Allows for Prognosis and Treatment Stratification of Clear Cell Renal Cell Carcinoma: A Bioinformatics Analysis and Experimental Verification	FRONTIERS IN ONCOLOGY	35155251
J	Yi, LL; Huang, P; Gu, YF; Wu, GW; Zou, XF; Guo, LH; Wen, CL; Zhu, JL; Zhao, DD	Clinical Significance and Immune Landscape of Recurrence-Associated Ferroptosis Signature in Early-Stage Lung Adenocarcinoma	FRONTIERS IN ONCOLOGY	35155238
J	Du, YY; Han, MD; Cao, KX; Li, Q; Pang, JX; Dou, LP; Liu, SJ; Shi, Z; Yan, F; Feng, SH	Gold Nanorods Exhibit Intrinsic Therapeutic Activity via Controlling N6-Methyladenosine-Based Epitranscriptomics in Acute Myeloid Leukemia	ACS NANO	34694795
J	Chen, W; Hu, MJ; Zhong, XL; Ji, LH; Wang, J; Zhang, CF; Zhang, R; Lin, HM	Screening of a novel autophagy-related prognostic signature and therapeutic targets in hepatocellular carcinoma	JOURNAL OF GASTROINTESTINAL ONCOLOGY	35070424
J	Zhao, L; Zhou, XX; Xie, F; Zhang, L; Yan, HY; Huang, J; Zhang, C; Zhou, FF; Chen, J; Zhang, L	Ferroptosis in cancer and cancer immunotherapy	CANCER COMMUNICATIONS	35133083
J	Chen, C; Wang, ZY; Jia, SR; Zhang, Y; Ji, SL; Zhao, Z; Kwok, RTK; Lam, JWY; Ding, D; Shi, Y; Tang, BZ	Evoking Highly Immunogenic Ferroptosis Aided by Intramolecular Motion-Induced Photo-Hyperthermia for Cancer Therapy	ADVANCED SCIENCE	35132824
J	Wang, YL; Pan, YB; Wu, JC; Luo, YB; Fang, ZH; Xu, RZ; Teng, WJ; Chen, M; Li, Y	A Novel Predictive Model Incorporating Ferroptosis-Related Gene Signatures for Overall Survival in Patients with Lung Adenocarcinoma	MEDICAL SCIENCE MONITOR	35102130
J	Ren, XX; Wang, X; Yan, YL; Chen, X; Cai, Y; Liang, QJ; Peng, B; Xu, ZJ; He, QC; Kang, FH; Li, JB; Zhang, WQ; Hong, QH; Peng, JW; Xiao, MZ	Integrative bioinformatics and experimental analysis revealed TEAD as novel prognostic target for hepatocellular carcinoma and its roles in ferroptosis regulation	AGING-US	35077390
J	Wang, SJ; Yi, XL; Wu, ZJ; Guo, S; Dai, W; Wang, HN; Shi, Q; Zeng, K; Guo, WN; Li, CY	CAMKK2 Defines Ferroptosis Sensitivity of Melanoma Cells by Regulating AMPK-NRF2 Pathway	JOURNAL OF INVESTIGATIVE DERMATOLOGY	34242660
J	Liu, SJ; Yang, YB; Zhou, JX; Lin, YJ; Pan, YL; Pan, JH	A Novel Ferroptosis-Related Gene Risk Signature for Predicting Prognosis and Immunotherapy Response in Gastric Cancer	DISEASE MARKERS	34868391
J	Shi, XB; Li, Y; Pan, SP; Liu, XX; Ke, Y; Guo, W; Wang, YC; Ruan, QL; Zhang, XZ; Ma, HB	Identification and validation of an autophagy-related gene signature for predicting prognosis in patients with esophageal squamous cell carcinoma	SCIENTIFIC REPORTS	35121801
J	Cao, KX; Du, YY; Bao, X; Han, MD; Su, R; Pang, JX; Liu, SJ; Shi, Z; Yan, F; Feng, SH	Glutathione-Bioimprinted Nanoparticles Targeting of N6-methyladenosine FTO Demethylase as a Strategy against Leukemic Stem Cells	SMALL	35119204
J	Yao, JX; Zhang, YC; Li, ML; Sun, ZY; Liu, T; Zhao, MF; Li, Z	Single-Cell RNA-Seq Reveals the Promoting Role of Ferroptosis Tendency During Lung Adenocarcinoma EMT Progression	FRONTIERS IN CELL AND DEVELOPMENTAL BIOLOGY	35127731
J	Wang, S; Xie, Z; Wu, ZH	Establishment and Validation of a Ferroptosis-Related Gene Signature to Predict Overall Survival in Lung Adenocarcinoma	FRONTIERS IN GENETICS	35096011
J	Wang, H; Cheng, Q; Chang, KK; Bao, LJ; Yi, XF	Integrated Analysis of Ferroptosis-Related Biomarker Signatures to Improve the Diagnosis and Prognosis Prediction of Ovarian Cancer	FRONTIERS IN CELL AND DEVELOPMENTAL BIOLOGY	35071242
J	Du, YQ; Zhang, R; Yang, JN; Liu, SK; Zhou, JL; Zhao, RX; He, F; Zhang, YQ; Yang, PAP; Lin, J	A Closed-Loop Therapeutic Strategy Based on Mutually Reinforced Ferroptosis and Immunotherapy	ADVANCED FUNCTIONAL MATERIALS
J	Gao, C; Kong, N; Zhang, F; Tang, TY; Li, JY; Ding, HL; Sun, ZC; Wu, LY; Xu, MS	Risk stratification of lung adenocarcinoma using a nomogram combined with ferroptosis-related LncRNAs and subgroup analysis with immune and N6-methyladenosine modification	BMC MEDICAL GENOMICS	35093068
J	Zhang, HL; Hu, BX; Li, ZL; Du, T; Shan, JL; Ye, ZP; Peng, XD; Li, X; Huang, Y; Zhu, XY; Chen, YH; Feng, GK; Yang, DJ; Deng, R; Zhu, XF	PKC beta II phosphorylates ACSL4 to amplify lipid peroxidation to induce ferroptosis	NATURE CELL BIOLOGY	35027735
J	Wang, JK; Li, Y; Zhang, C; Chen, X; Zhu, LZ; Luo, T	Role of ferroptosis-related molecular patterns in hepatocellular carcinoma microenvironment	AMERICAN JOURNAL OF TRANSLATIONAL RESEARCH	35173831
J	Xu, Y; Guo, YQ; Zhang, CC; Zhan, MS; Jia, L; Song, SL; Jiang, CJ; Shen, MW; Shi, XY	Fibronectin-Coated Metal-Phenolic Networks for Cooperative Tumor Chemo-/Chemodynamic/Immune Therapy via Enhanced Ferroptosis-Mediated Immunogenic Cell Death	ACS NANO	35023715
J	Xing, CQ; Yin, HM; Yao, ZY; Xing, XL	Prognostic Signatures Based on Ferroptosis- and Immune-Related Genes for Cervical Squamous Cell Carcinoma and Endocervical Adenocarcinoma	FRONTIERS IN ONCOLOGY	35087751
J	Feng, SW; Yin, H; Zhang, K; Shan, M; Ji, X; Luo, SH; Shen, Y	Integrated clinical characteristics and omics analysis identifies a ferroptosis and iron-metabolism-related lncRNA signature for predicting prognosis and therapeutic responses in ovarian cancer	JOURNAL OF OVARIAN RESEARCH	35057848
J	Ke, ZB; You, Q; Sun, JB; Zhu, JM; Li, XD; Chen, DN; Su, L; Zheng, QS; Wei, Y; Xue, XY; Xu, N	A Novel Ferroptosis-Based Molecular Signature Associated with Biochemical Recurrence-Free Survival and Tumor Immune Microenvironment of Prostate Cancer	FRONTIERS IN CELL AND DEVELOPMENTAL BIOLOGY	35071228
J	Zou, JY; Wang, L; Tang, HL; Liu, XX; Peng, F; Peng, C	Ferroptosis in Non-Small Cell Lung Cancer: Progression and Therapeutic Potential on It	INTERNATIONAL JOURNAL OF MOLECULAR SCIENCES	34948133
J	Sun, WJ; Yan, JQ; Ma, HX; Wu, JN; Zhang, YJ	Autophagy-Dependent Ferroptosis-Related Signature is Closely Associated with the Prognosis and Tumor Immune Escape of Patients with Glioma	INTERNATIONAL JOURNAL OF GENERAL MEDICINE	35023963
J	Chen, YC; Shang, HT; Wang, CY; Zeng, JQ; Zhang, ST; Wu, BL; Cheng, W	RNA-Seq Explores the Mechanism of Oxygen-Boosted Sonodynamic Therapy Based on All-in-One Nanobubbles to Enhance Ferroptosis for the Treatment of HCC	INTERNATIONAL JOURNAL OF NANOMEDICINE	35027829
J	Yan, YC; Meng, GX; Ding, ZN; Liu, YF; Chen, ZQ; Yan, LJ; Yang, YF; Liu, H; Yang, CC; Dong, ZR; Hong, JG; Li, T	Somatic mutation and expression of BAP1 in hepatocellular carcinoma: an indicator for ferroptosis and immune checkpoint inhibitor therapies	JOURNAL OF CANCER	34976173
J	Xie, LS; Li, J; Wang, GH; Sang, W; Xu, MZ; Li, WX; Yan, J; Li, B; Zhang, Z; Zhao, Q; Yuan, Z; Fan, QL; Dai, YL	Phototheranostic Metal-Phenolic Networks with Antiexosomal PD-L1 Enhanced Ferroptosis for Synergistic Immunotherapy	JOURNAL OF THE AMERICAN CHEMICAL SOCIETY	34985903
J	Tang, BF; Yan, RC; Zhu, JY; Cheng, SM; Kong, CL; Chen, WQ; Fang, SJ; Wang, YJ; Yang, Y; Qiu, RF; Lu, CY; Ji, JS	Integrative analysis of the molecular mechanisms, immunological features and immunotherapy response of ferroptosis regulators across 33 cancer types	INTERNATIONAL JOURNAL OF BIOLOGICAL SCIENCES	34975326
J	Xiao, RX; Wang, SS; Guo, J; Liu, SH; Ding, AP; Wang, GJ; Li, WQ; Zhang, YQ; Bian, XQ; Zhao, SF; Qiu, WS	Ferroptosis-related gene NOX4, CHAC1 and HIF1A are valid biomarkers for stomach adenocarcinoma	JOURNAL OF CELLULAR AND MOLECULAR MEDICINE	35023280
J	Wu, YL; Li, YL; Lv, GL; Bu, WB	Redox dyshomeostasis strategy for tumor therapy based on nanomaterials chemistry	CHEMICAL SCIENCE	35310479
J	Zhu, PF; Wang, MX; Chen, ZL; Yang, L	Targeting the Tumor Microenvironment: A Literature Review of the Novel Anti-Tumor Mechanism of Statins	FRONTIERS IN ONCOLOGY	34858839
J	Wei, YW; Wang, ZH; Yang, J; Xu, R; Deng, HZ; Ma, SY; Fang, TX; Zhang, J; Shen, Q	Reactive oxygen species / photothermal therapy dual-triggered biomimetic gold nanocages nanoplatform for combination cancer therapy via ferroptosis and tumor-associated macrophage repolarization mechanism	JOURNAL OF COLLOID AND INTERFACE SCIENCE	34695762
J	Nie, Q; Hu, Y; Yu, X; Li, X; Fang, XD	Induction and application of ferroptosis in cancer therapy	CANCER CELL INTERNATIONAL	34996454
J	Sun, LL; Linghu, DL; Hung, MC	Ferroptosis: a promising target for cancer immunotherapy	AMERICAN JOURNAL OF CANCER RESEARCH	35018229
J	Jiang, WR; Song, YT; Zhong, ZW; Gao, JL; Meng, XF	Ferroptosis-Related Long Non-Coding RNA Signature Contributes to the Prediction of Prognosis Outcomes in Head and Neck Squamous Cell Carcinomas	FRONTIERS IN GENETICS	34976018
J	Wen, K; Yan, YC; Shi, JY; Hu, L; Wang, WD; Liao, H; Li, HM; Zhu, Y; Mao, K; Xiao, ZY	Construction and Validation of a Combined Ferroptosis and Hypoxia Prognostic Signature for Hepatocellular Carcinoma	FRONTIERS IN MOLECULAR BIOSCIENCES	34977159
J	Ma, JF; Hu, X; Yao, YX; Wu, LX; Sheng, C; Chen, KX; Liu, B	Characterization of Two Ferroptosis Subtypes With Distinct Immune Infiltration and Gender Difference in Gastric Cancer	FRONTIERS IN NUTRITION	34977116
J	Wang, RC; Zhu, GQ	A narrative review for the Hippo-YAP pathway in cancer survival and immunity: the Yin-Yang dynamics	TRANSLATIONAL CANCER RESEARCH	35261902
J	Ye, L; Jin, FY; Kumar, SK; Dai, Y	The mechanisms and therapeutic targets of ferroptosis in cancer	EXPERT OPINION ON THERAPEUTIC TARGETS	34821176
J	Yao, FW; Zhan, YQ; Pu, ZH; Lu, Y; Chen, J; Deng, J; Wu, ZJ; Chen, BH; Chen, JJ; Tian, KF; Ni, Y; Mou, LS	LncRNAs Target Ferroptosis-Related Genes and Impair Activation of CD4(+) T Cell in Gastric Cancer	FRONTIERS IN CELL AND DEVELOPMENTAL BIOLOGY	34966745
J	Xiang, RS; Fu, JC; Ge, YH; Ren, J; Song, W; Fu, T	Identification of Subtypes and a Prognostic Gene Signature in Colon Cancer Using Cell Differentiation Trajectories	FRONTIERS IN CELL AND DEVELOPMENTAL BIOLOGY	34966734
J	Jia, CL; Yang, F; Li, RN	Prognostic Model Construction and Immune Microenvironment Analysis of Breast Cancer Based on Ferroptosis-Related lncRNAs	INTERNATIONAL JOURNAL OF GENERAL MEDICINE	34949938
J	Zhang, P; Liu, ZJ; Wang, DC; Li, YX; Zhang, Y; Xiao, YJ	Identification of Survival and Therapeutic Response-Related Ferroptosis Regulators in Bladder Cancer through Data Mining and Experimental Validation	CANCERS	34885178
J	Fan, FS; Liu, P; Bao, RD; Chen, J; Zhou, MH; Mo, ZX; Ma, YR; Liu, HQ; Zhou, YP; Cai, X; Qian, CG; Liu, XJ	A Dual PI3K/HDAC Inhibitor Induces Immunogenic Ferroptosis to Potentiate Cancer Immune Checkpoint Therapy	CANCER RESEARCH	34711611
J	Xiao, SL; Liu, XM; Yuan, LZ; Wang, F	A Ferroptosis-Related lncRNAs Signature Predicts Prognosis and Therapeutic Response of Gastric Cancer	FRONTIERS IN CELL AND DEVELOPMENTAL BIOLOGY	34926441
J	Tabnak, P; HajiEsmailPoor, Z; Soraneh, S	Ferroptosis in Lung Cancer: From Molecular Mechanisms to Prognostic and Therapeutic Opportunities	FRONTIERS IN ONCOLOGY	34926310
J	Shi, JY; Wu, P; Sheng, L; Sun, W; Zhang, H	Ferroptosis-related gene signature predicts the prognosis of papillary thyroid carcinoma	CANCER CELL INTERNATIONAL	34906147
J	He, JJ; Ding, HJ; Li, HQ; Pan, ZY; Chen, Q	Intra-Tumoral Expression of SLC7A11 Is Associated with Immune Microenvironment, Drug Resistance, and Prognosis in Cancers: A Pan-Cancer Analysis	FRONTIERS IN GENETICS	34938318
J	Demuynck, R; Efimova, I; Naessens, F; Krysko, DV	Immunogenic ferroptosis and where to find it?	JOURNAL FOR IMMUNOTHERAPY OF CANCER	34903554
J	Hong, Y; Zhang, L; Tian, XP; Xiang, X; Yu, Y; Zeng, Z; Cao, YQ; Chen, SN; Sun, AN	Identification of immune subtypes of Ph-neg B-ALL with ferroptosis related genes and the potential implementation of Sorafenib	BMC CANCER	34906116
J	Teng, Y; Wang, B; Shang, DS; Yang, N	Identification and Validation of an Immune and Ferroptosis-Combined Index for Non-Small Cell Lung Cancer	FRONTIERS IN GENETICS	34917129
J	Chen, C; Du, W; Jing, WQ; Sun, P; Shi, CD; Zhang, SC; Liu, Y; Cui, P; Li, AN; Zhang, R; Zhang, J; Yang, ZM; Tang, CW; Xu, FB; Dong, BX; Zhao, K; Jiang, XY	Leveraging tumor cell ferroptosis for colorectal cancer treatment via nanoelicitor-activated tumoricidal immunity	CHEMICAL ENGINEERING JOURNAL
J	Guo, WN; Ma, SS; Zhang, YT; Liu, HT; Li, Y; Xu, JT; Yang, B; Guan, FX	Genome-wide methylomic analyses identify prognostic epigenetic signature in lower grade glioma	JOURNAL OF CELLULAR AND MOLECULAR MEDICINE	34894053
J	Liu, P; Shi, XY; Peng, Y; Hu, JM; Ding, JS; Zhou, WH	Anti-PD-L1 DNAzyme Loaded Photothermal Mn2+/Fe3+ Hybrid Metal-Phenolic Networks for Cyclically Amplified Tumor Ferroptosis-Immunotherapy	ADVANCED HEALTHCARE MATERIALS	34841741
J	Hu, Y; Tu, ZW; Lei, KJ; Huang, K; Zhu, XG	Ferroptosis-related gene signature correlates with the tumor immune features and predicts the prognosis of glioma patients	BIOSCIENCE REPORTS	34726238
J	Li, P; Yang, BL; Xiu, BQ; Chi, YY; Xue, JY; Wu, J	Development and Validation of a Robust Ferroptosis-Related Gene Panel for Breast Cancer Disease-Specific Survival	FRONTIERS IN CELL AND DEVELOPMENTAL BIOLOGY	34900981
J	Huang, AM; Li, T; Xie, XT; Xia, JL	Computational Identification of Immune- and Ferroptosis-Related LncRNA Signature for Prognosis of Hepatocellular Carcinoma	FRONTIERS IN MOLECULAR BIOSCIENCES	34901153
J	Zhang, XY; Ma, YL; Wan, JP; Yuan, J; Wang, DQ; Wang, WY; Sun, X; Meng, QW	Biomimetic Nanomaterials Triggered Ferroptosis for Cancer Theranostics	FRONTIERS IN CHEMISTRY	34869212
J	Mohseni, G; Li, J; Gabriel, ANA; Du, LT; Wang, YS; Wang, CX	The Function of cGAS-STING Pathway in Treatment of Pancreatic Cancer	FRONTIERS IN IMMUNOLOGY	34858438
J	Huang, FF; Zheng, YS; Li, XL; Luo, H; Luo, LX	Ferroptosis-related gene AKR1C1 predicts the prognosis of non-small cell lung cancer	CANCER CELL INTERNATIONAL	34702254
J	Luo, LX; Wang, H; Tian, W; Zeng, JY; Huang, YR; Luo, H	Targeting ferroptosis for cancer therapy: iron metabolism and anticancer immunity	AMERICAN JOURNAL OF CANCER RESEARCH	34873476
J	Kumar, R; Mendonca, J; Owoyemi, O; Boyapati, K; Thomas, N; Kanacharoen, S; Coffey, M; Topiwala, D; Gomes, C; Ozbek, B; Jones, T; Rosen, M; Dong, L; Wiens, S; Brennen, WN; Isaacs, JT; De Marzo, AM; Markowski, MC; Antonarakis, ES; Qian, DZ; Pienta, KJ; Pardoll, DM; Carducci, MA; Denmeade, SR; Kachhap, SK	Supraphysiologic Testosterone Induces Ferroptosis and Activates Immune Pathways through Nucleophagy in Prostate Cancer	CANCER RESEARCH	34645612
J	Li, M; Zhang, YP; Fan, M; Ren, H; Chen, MW; Shi, PY	Identification of the ferroptosis-related long non-coding RNAs signature to improve the prognosis prediction and immunotherapy response in patients with NSCLC	BMC MEDICAL GENOMICS	34861872
J	Gao, L; Xue, J; Liu, XM; Cao, L; Wang, RF; Lei, LL	A scoring model based on ferroptosis genes for prognosis and immunotherapy response prediction and tumor microenvironment evaluation in liver hepatocellular carcinoma	AGING-US	34839280
J	Chen, M; Nie, ZY; Li, Y; Gao, YH; Wen, XH; Cao, H; Zhang, SF	A New Ferroptosis-Related lncRNA Signature Predicts the Prognosis of Bladder Cancer Patients	FRONTIERS IN CELL AND DEVELOPMENTAL BIOLOGY	34869304
J	Nie, ZY; Chen, M; Gao, YH; Huang, DG; Cao, H; Peng, YL; Guo, N; Zhang, SF	Regulated Cell Death in Urinary Malignancies	FRONTIERS IN CELL AND DEVELOPMENTAL BIOLOGY	34869390
J	Zaffaroni, N; Beretta, GL	Nanoparticles for Ferroptosis Therapy in Cancer	PHARMACEUTICS	34834199
J	Hu, SC; Ma, JH; Su, C; Chen, YW; Shu, YH; Qi, ZB; Zhang, B; Shi, G; Zhang, Y; Zhang, YW; Huang, AL; Kuang, YT; Cheng, P	Engineered exosome-like nanovesicles suppress tumor growth by reprogramming tumor microenvironment and promoting tumor ferroptosis	ACTA BIOMATERIALIA	34506976
J	Shi, XB; Liu, XX; Pan, SP; Ke, Y; Li, YX; Guo, W; Wang, YC; Ruan, QL; Zhang, XZ; Ma, HB	A Novel Autophagy-Related Long Non-Coding RNA Signature to Predict Prognosis and Therapeutic Response in Esophageal Squamous Cell Carcinoma	INTERNATIONAL JOURNAL OF GENERAL MEDICINE	34815705
J	Lu, W; Wu, YH; Huang, SY; Zhang, DS	A Ferroptosis-Related Gene Signature for Predicting the Prognosis and Drug Sensitivity of Head and Neck Squamous Cell Carcinoma	FRONTIERS IN GENETICS	34745224
J	Huang, R; Chen, H; Liang, JY; Li, Y; Yang, JL; Luo, C; Tang, YS; Ding, Y; Liu, X; Yuan, Q; Yu, H; Ye, YC; Xu, WF; Xie, X	Dual Role of Reactive Oxygen Species and their Application in Cancer Therapy	JOURNAL OF CANCER	34405016
J	Yu, X; Zheng, QY; Zhang, MG; Zhang, QY; Zhang, SJ; He, YT; Guo, WZ	A Prognostic Model of Pancreatic Cancer Based on Ferroptosis-Related Genes to Determine Its Immune Landscape and Underlying Mechanisms	FRONTIERS IN CELL AND DEVELOPMENTAL BIOLOGY	34820374
J	Xu, ZQ; Xie, YH; Mao, YQ; Huang, JT; Mei, XY; Song, J; Sun, Y; Yao, ZX; Shi, WM	Ferroptosis-Related Gene Signature Predicts the Prognosis of Skin Cutaneous Melanoma and Response to Immunotherapy	FRONTIERS IN GENETICS	34804126
J	Liu, YN; Duan, CY; Dai, RY; Zeng, Y	Ferroptosis-mediated Crosstalk in the Tumor Microenvironment Implicated in Cancer Progression and Therapy	FRONTIERS IN CELL AND DEVELOPMENTAL BIOLOGY	34796174
J	Chen, XM; Zhu, Z; Li, XL; Yao, XY; Luo, LX	The Ferroptosis-Related Noncoding RNA Signature as a Novel Prognostic Biomarker in the Tumor Microenvironment, Immunotherapy, and Drug Screening of Gastric Adenocarcinoma	FRONTIERS IN ONCOLOGY	34790582
J	Lv, ZT; Wang, JL; Wang, X; Mo, M; Tang, GY; Xu, HZ; Wang, JY; Li, Y; Liu, M	Identifying a Ferroptosis-Related Gene Signature for Predicting Biochemical Recurrence of Prostate Cancer	FRONTIERS IN CELL AND DEVELOPMENTAL BIOLOGY	34778244
J	Ye, JC; Wu, YN; Cai, HY; Sun, L; Deng, WY; Liang, RK; Han, AJ	Development and Validation of a Ferroptosis-Related Gene Signature and Nomogram for Predicting the Prognosis of Esophageal Squamous Cell Carcinoma	FRONTIERS IN GENETICS	34764976
J	Chen, ZA; Tian, H; Yao, DM; Zhang, Y; Feng, ZJ; Yang, CJ	Identification of a Ferroptosis-Related Signature Model Including mRNAs and lncRNAs for Predicting Prognosis and Immune Activity in Hepatocellular Carcinoma	FRONTIERS IN ONCOLOGY	34568075
J	Xu, FS; Guan, YB; Xue, L; Zhang, P; Li, MR; Gao, M; Chong, T	The roles of ferroptosis regulatory gene SLC7A11 in renal cell carcinoma: A multi-omics study	CANCER MEDICINE	34761566
J	Luo, WJ; Wang, J; Xu, WH; Ma, CU; Wan, FN; Huang, YQ; Yao, MF; Zhang, HL; Qu, YY; Ye, DW; Zhu, YP	LncRNA RP11-89 facilitates tumorigenesis and ferroptosis resistance through PROM2-activated iron export by sponging miR-129-5p in bladder cancer	CELL DEATH & DISEASE	34728613
J	Xu, ZJ; Jiang, SX; Ma, J; Tang, DS; Yan, CS; Fang, K	Comprehensive Analysis of Ferroptosis-Related LncRNAs in Breast Cancer Patients Reveals Prognostic Value and Relationship With Tumor Immune Microenvironment	FRONTIERS IN SURGERY	34671639
J	Manescu, V; Paltanea, G; Antoniac, I; Vasilescu, M	Magnetic Nanoparticles Used in Oncology	MATERIALS	34683540
J	Xu, CC; Chen, H	A Ferroptosis-Related Gene Model Predicts Prognosis and Immune Microenvironment for Cutaneous Melanoma	FRONTIERS IN GENETICS	34447410
J	Zhang, HF; Hughes, CS; Li, W; He, JZ; Surdez, D; El-Naggar, AM; Cheng, HW; Prudova, A; Delaidelli, A; Negri, GL; Li, XJ; Orum-Madsen, MS; Lizardo, MM; Oo, HZ; Colborne, S; Shyp, T; Scopim-Ribeiro, R; Hammond, CA; Dhez, AC; Langman, S; Lim, JKM; Kung, SHY; Li, A; Steino, A; Daugaard, M; Parker, SJ; Geltink, RIK; Orentas, RJ; Xu, LY; Morin, GB; Delattre, O; Dimitrov, DS; Sorensen, PH	Proteomic Screens for Suppressors of Anoikis Identify IL1RAP as a Promising Surface Target in Ewing Sarcoma	CANCER DISCOVERY	34021002
J	Zhou, M; Zhang, XX; Li, TY; Chen, Y	Dysregulated ferroptosis-related genes indicate potential clinical benefits for anti-PD-1/PD-L1 immunotherapy in lung adenocarcinoma	JOURNAL OF CLINICAL LABORATORY ANALYSIS	34752672
J	Bagayoko, S; Meunier, E	Emerging roles of ferroptosis in infectious diseases	FEBS JOURNAL	34670020
J	Xiang, RS; Song, W; Ren, J; Wu, J; Fu, JC; Fu, T	Identification of stem cell-related subtypes and risk scoring for gastric cancer based on stem genomic profiling	STEM CELL RESEARCH & THERAPY	34717747
J	Tang, BF; Xu, WT; Wang, YJ; Zhu, JY; Wang, HL; Tu, JF; Weng, QY; Kong, CL; Yang, Y; Qiu, RF; Zhao, ZW; Xu, M; Ji, JS	Identification of critical ferroptosis regulators in lung adenocarcinoma that RRM2 facilitates tumor immune infiltration by inhibiting ferroptotic death	CLINICAL IMMUNOLOGY	34648954
J	Diao, XY; Guo, C; Liu, L; Wang, GG; Li, SQ	Identification and validation of an individualized prognostic signature of lung squamous cell carcinoma based on ferroptosis-related genes	THORACIC CANCER	34672420
J	Li, H; Liu, LL; Huang, TY; Jin, M; Zheng, Z; Zhang, H; Ye, M; Liu, KT	Establishment of a novel ferroptosis-related lncRNA pair prognostic model in colon adenocarcinoma	AGING-US	34610581
J	He, H; Huang, JJ; Wu, SF; Jiang, SY; Liang, L; Liu, YY; Liu, WB; Xie, L; Tao, YG; Jiang, YQ; Cong, L	The roles of GTPase-activating proteins in regulated cell death and tumor immunity	JOURNAL OF HEMATOLOGY & ONCOLOGY	34663417
J	Jiang, XT; Liu, F; Liu, P; Yan, YH; Lan, SY; Zhuang, KH; Liu, YF; Jiang, KL; Huang, YC; Nie, KC; Zheng, ZH; Pan, JL; Zheng, JH; Liu, FB; Xu, SJ; Li, PW; Wen, Y	Ferroptosis Patterns Correlate with Immune Microenvironment Characterization in Gastric Cancer	INTERNATIONAL JOURNAL OF GENERAL MEDICINE	34675624
J	Xiao, SL; Liu, XM; Yuan, LZ; Chen, X; Wang, F	Expression of Ferroptosis-Related Genes Shapes Tumor Microenvironment and Pharmacological Profile in Gastric Cancer	FRONTIERS IN CELL AND DEVELOPMENTAL BIOLOGY	34660573
J	Ren, JJ; Zhou, J; Liu, H; Jiao, XD; Cao, Y; Xu, ZG; Kang, YJ; Xue, P	Ultrasound (US)-activated redox dyshomeostasis therapy reinforced by immunogenic cell death (ICD) through a mitochondrial targeting liposomal nanosystem	THERANOSTICS	34646381
J	Wang, H; Wu, YC; Chen, SF; Hou, MZ; Yang, YN; Xie, MQ	Construction and Validation of a Ferroptosis-Related Prognostic Model for Endometrial Cancer	FRONTIERS IN GENETICS	34650597
J	Liu, Q; Ma, JY; Wu, GS	Identification and validation of a ferroptosis-related gene signature predictive of prognosis in breast cancer	AGING-US	34499616
J	Zhang, C; Liu, HF; Gong, M; Yang, M; Yang, ZQ; Xie, YL; Cai, L	Biomimetic gold nanocages for overcoming chemoresistance of osteosarcoma by ferroptosis and immunogenic cell death	MATERIALS & DESIGN
J	Zhang, LX; Song, Y; Cao, KX; Du, YY; Han, MD; Shi, Z; Yan, F; Feng, SH	Hepcidin-Based Nanocomposites for Enhanced Cancer Immunotherapy by Modulating Iron Export-Mediated N6-Methyladenosine RNA Transcript	ADVANCED FUNCTIONAL MATERIALS
J	Valashedi, MR; Najafi-Ghalehlou, N; Nikoo, A; Bamshad, C; Tomita, K; Kuwahara, Y; Sato, T; Roushandeh, AM; Roudkenar, MH	Cashing in on ferroptosis against tumor cells: Usher in the next chapter	LIFE SCIENCES	34534562
J	Wang, GH; Xie, LS; Li, B; Sang, W; Yan, J; Li, J; Tian, H; Li, WX; Zhang, Z; Tian, Y; Dai, YL	A nanounit strategy reverses immune suppression of exosomal PD-L1 and is associated with enhanced ferroptosis	NATURE COMMUNICATIONS	34593794
J	Fan, X; Ou, YSB; Liu, HJ; Zhan, LZ; Zhu, XR; Cheng, MY; Li, Q; Yin, DM; Liao, L	A Ferroptosis-Related Prognostic Signature Based on Antitumor Immunity and Tumor Protein p53 Mutation Exploration for Guiding Treatment in Patients With Head and Neck Squamous Cell Carcinoma	FRONTIERS IN GENETICS	34616431
J	Chen, R; Cao, JH; Jiang, W; Wang, SL; Cheng, JX	Upregulated Expression of CYBRD1 Predicts Poor Prognosis of Patients with Ovarian Cancer	JOURNAL OF ONCOLOGY	34594380
J	Peng, Y; Yu, HC; Zhang, YZ; Qu, FL; Tang, ZR; Qu, C; Tian, JA; Zong, B; Wang, Y; Ren, HY; Liu, SC	A ferroptosis-associated gene signature for the prediction of prognosis and therapeutic response in luminal-type breast carcinoma	SCIENTIFIC REPORTS	34475496
J	Wang, JK; Han, K; Zhang, C; Chen, X; Li, Y; Zhu, LZ; Luo, T	Identification and validation of ferroptosis-associated gene-based on immune score as prognosis markers for hepatocellular carcinoma patients	JOURNAL OF GASTROINTESTINAL ONCOLOGY	34790397
J	Hsieh, CH; Hsieh, HC; Shih, FS; Wang, PW; Yang, LX; Shieh, DB; Wang, YC	An innovative NRF2 nano-modulator induces lung cancer ferroptosis and elicits an immunostimulatory tumor microenvironment	THERANOSTICS	34093872
J	Xu, HJ; Ye, D; Ren, ML; Zhang, HY; Bi, F	Ferroptosis in the tumor microenvironment: perspectives for immunotherapy	TRENDS IN MOLECULAR MEDICINE	34312075
J	Nie, Y; Li, JH; Wu, WL; Guo, DN; Lei, XJ; Zhang, TC; Wang, YF; Mao, ZZ; Zhang, X; Song, WJ	A Novel Nine-lncRNA Risk Signature Correlates With Immunotherapy in Hepatocellular Carcinoma	FRONTIERS IN ONCOLOGY	34604045
J	Chen, X; Kang, R; Kroemer, G; Tang, DL	Targeting ferroptosis in pancreatic cancer: a double-edged sword	TRENDS IN CANCER	34023326
J	Zheng, ZY; Wu, W; Lin, ZH; Liu, SH; Chen, QQ; Jiang, XD; Xue, Y; Lin, DH	Identification of seven novel ferroptosis-related long non-coding RNA signatures as a diagnostic biomarker for acute myeloid leukemia	BMC MEDICAL GENOMICS	34579730
J	Yu, C; Yang, B; Najafi, M	Targeting of cancer cell death mechanisms by curcumin: Implications to cancer therapy	BASIC & CLINICAL PHARMACOLOGY & TOXICOLOGY	34473898
J	Zheng, JF; Guo, JL; Zhu, LL; Zhou, Y; Tong, JY	Comprehensive analyses of glycolysis-related lncRNAs for ovarian cancer patients	JOURNAL OF OVARIAN RESEARCH	34560889
J	Yuk, H; Abdullah, M; Kim, DH; Lee, H; Lee, SJ	Necrostatin-1 Prevents Ferroptosis in a RIPK1-and IDO-Independent Manner in Hepatocellular Carcinoma	ANTIOXIDANTS	34572979
J	Lin, HY; Ho, HW; Chang, YH; Wei, CJ; Chu, PY	The Evolving Role of Ferroptosis in Breast Cancer: Translational Implications Present and Future	CANCERS	34572802
J	Bai, D; Feng, HH; Yang, JJ; Yin, AP; Lin, X; Qian, AR; Sugiyama, H	Genomic analysis uncovers prognostic and immunogenic characteristics of ferroptosis for clear cell renal cell carcinoma	MOLECULAR THERAPY-NUCLEIC ACIDS	34458004
J	Zhang, BW; Fan, YM; Cao, PX; Tan, K	Multifaceted roles of HSF1 in cell death: A state-of-the-art review	BIOCHIMICA ET BIOPHYSICA ACTA-REVIEWS ON CANCER	34273469
J	Long, SY; Peng, F; Song, BH; Wang, L; Chen, J; Shang, BB	Heat Shock Protein Beta 1 is a Prognostic Biomarker and Correlated with Immune Infiltrates in Hepatocellular Carcinoma	INTERNATIONAL JOURNAL OF GENERAL MEDICINE	34531676
J	Liu, YX; Chen, Y; Fei, WD; Zheng, CH; Zheng, YQ; Tang, M; Qian, Y; Zhang, X; Zhao, MD; Zhang, M; Wang, FM	Silica-Based Nanoframeworks Involved Hepatocellular Carcinoma Theranostic	FRONTIERS IN BIOENGINEERING AND BIOTECHNOLOGY	34557478
J	Lei, T; Qian, H; Lei, PF; Hu, YH	Ferroptosis-related gene signature associates with immunity and predicts prognosis accurately in patients with osteosarcoma	CANCER SCIENCE	34506683
J	Chai, MY; Li, XC; Zhang, YX; Tang, YM; Shu, PP; Lin, J; Shi, KQ; Wang, LX; Huang, XY	A Nomogram Integrating Ferroptosis- and Immune-Related Biomarkers for Prediction of Overall Survival in Lung Adenocarcinoma	FRONTIERS IN GENETICS	34539740
J	Hu, ZW; Wen, YH; Ma, RQ; Chen, L; Zeng, XL; Wen, WP; Sun, W	Ferroptosis Driver SOCS1 and Suppressor FTH1 Independently Correlate With M1 and M2 Macrophage Infiltration in Head and Neck Squamous Cell Carcinoma	FRONTIERS IN CELL AND DEVELOPMENTAL BIOLOGY	34527677
J	Liu, XX; Shi, XB; Guo, W; Ke, Y; Li, YX; Pan, SP; Li, XN; Liu, M; Liu, MZ; Wang, YC; Ruan, QL; Ma, HB	A Promising Esophageal Cancer Prognostic Signature of Ferroptosis-Related LncRNA to Predict Immune Scenery and Immunotherapy Response	INTERNATIONAL JOURNAL OF GENERAL MEDICINE	34566425
J	Zuo, TT; Fang, TX; Zhang, J; Yang, J; Xu, R; Wang, ZH; Deng, HZ; Shen, Q	pH-Sensitive Molecular-Switch-Containing Polymer Nanoparticle for Breast Cancer Therapy with Ferritinophagy-Cascade Ferroptosis and Tumor Immune Activation	ADVANCED HEALTHCARE MATERIALS	34535975
J	Liu, HC; Zhang, MZ; Zhang, TT; Shi, MY; Lu, WJ; Yang, SL; Cui, QB; Li, ZZ	Identification of a ferroptosis-related lncRNA signature with prognosis for Wilms tumor	TRANSLATIONAL PEDIATRICS	34765465
J	Zhu, MQ; Yang, MD; Zhang, JJ; Yin, YZ; Fan, X; Zhang, Y; Qin, SS; Zhang, H; Yu, F	Immunogenic Cell Death Induction by Ionizing Radiation	FRONTIERS IN IMMUNOLOGY	34489957
J	Park, JA; Wang, LL; Cheung, NKV	Modulating tumor infiltrating myeloid cells to enhance bispecific antibody-driven T cell infiltration and anti-tumor response	JOURNAL OF HEMATOLOGY & ONCOLOGY	34496935
J	Li, JY; Yao, YM; Tian, YP	Ferroptosis: A Trigger of Proinflammatory State Progression to Immunogenicity in Necroinflammatory Disease	FRONTIERS IN IMMUNOLOGY	34489948
J	Guo, Q; Zhang, XH; Shen, T; Wang, XT	Identification of Autophagy- and Ferroptosis-Related lncRNAs Functioned through Immune-Related Pathways in Head and Neck Squamous Carcinoma	LIFE-BASEL	34440579
J	Chen, Z; Jiang, JY; Fu, NA; Chen, LX	Targetting ferroptosis for blood cell-related diseases	JOURNAL OF DRUG TARGETING	34415804
J	Ren, ZY; Hu, MH; Wang, ZL; Ge, JP; Zhou, XY; Zhang, GM; Zheng, HY	Ferroptosis-Related Genes in Lung Adenocarcinoma: Prognostic Signature and Immune, Drug Resistance, Mutation Analysis	FRONTIERS IN GENETICS	34434214
J	Yang, LB; Li, CY; Qin, Y; Zhang, GY; Zhao, B; Wang, ZY; Huang, YG; Yang, Y	A Novel Prognostic Model Based on Ferroptosis-Related Gene Signature for Bladder Cancer	FRONTIERS IN ONCOLOGY	34422642
J	Jia, M; Zhang, HM; Qin, QH; Hou, Y; Zhang, X; Chen, D; Zhang, H; Chen, YL	Ferroptosis as a new therapeutic opportunity for nonviral liver disease	EUROPEAN JOURNAL OF PHARMACOLOGY	34252441
J	Talty, R; Rosenberg, M	The role of ferroptosis in melanoma	PIGMENT CELL & MELANOMA RESEARCH	34407291
J	Wang, YT; Qiu, F; Xu, YF; Hou, XR; Zhang, ZL; Huang, L; Wang, HJ; Xing, H; Wu, S	Stem cell-like memory T cells: The generation and application	JOURNAL OF LEUKOCYTE BIOLOGY	34402104
J	Gu, WC; Kim, M; Wang, L; Yang, ZC; Nakajima, T; Tsushima, Y	Multi-omics Analysis of Ferroptosis Regulation Patterns and Characterization of Tumor Microenvironment in Patients with Oral Squamous Cell Carcinoma	INTERNATIONAL JOURNAL OF BIOLOGICAL SCIENCES	34512160
J	Hsu, SK; Li, CY; Lin, IL; Syue, WJ; Chen, YF; Cheng, KC; Teng, YN; Lin, YH; Yen, CH; Chiu, CC	Inflammation-related pyroptosis, a novel programmed cell death pathway, and its crosstalk with immune therapy in cancer treatment	THERANOSTICS	34522213
J	Zheng, B; Niu, ZH; Si, SB; Zhao, GT; Wang, JW; Yao, ZS; Cheng, FJ; He, W	Comprehensive analysis of new prognostic signature based on ferroptosis-related genes in clear cell renal cell carcinoma	AGING-US	34370716
J	Du, W; Frankel, TL; Green, M; Zou, WP	IFN gamma signaling integrity in colorectal cancer immunity and immunotherapy	CELLULAR & MOLECULAR IMMUNOLOGY	34385592
J	Luan, JC; Zeng, TY; Zhang, QJ; Xia, DR; Cong, R; Yao, LY; Song, LB; Zhou, X; Zhou, X; Chen, X; Xia, JD; Song, NH	A novel signature constructed by ferroptosis-associated genes (FAGs) for the prediction of prognosis in bladder urothelial carcinoma (BLCA) and associated with immune infiltration	CANCER CELL INTERNATIONAL	34362387
J	Zhang, M; Zhang, X; Yu, MH; Zhang, W; Zhang, D; Zeng, S; Wang, X; Hu, XP	A Novel Ferroptosis-Related Gene Model for Overall Survival Predictions of Bladder Urothelial Carcinoma Patients	FRONTIERS IN ONCOLOGY	34386423
J	Zhu, XP; Zhou, YX; Ou, YQ; Cheng, ZB; Han, DQ; Chu, Z; Pan, SA	Characterization of ferroptosis signature to evaluate the predict prognosis and immunotherapy in glioblastoma	AGING-US	34244461
J	Liu, H; Man, K	New Insights in Mechanisms and Therapeutics for Short- and Long-Term Impacts of Hepatic Ischemia Reperfusion Injury Post Liver Transplantation	INTERNATIONAL JOURNAL OF MOLECULAR SCIENCES	34360975
J	Deng, SK; Zheng, YF; Mo, YZ; Xu, XD; Li, Y; Zhang, YX; Liu, J; Chen, JQ; Tian, YX; Ke, YQ	Ferroptosis Suppressive Genes Correlate with Immunosuppression in Glioblastoma	WORLD NEUROSURGERY	34062295
J	Guo, YG; Qu, ZY; Li, DD; Bai, FH; Xing, J; Ding, Q; Zhou, JW; Yao, LG; Xu, Q	Identification of a prognostic ferroptosis-related lncRNA signature in the tumor microenvironment of lung adenocarcinoma	CELL DEATH DISCOVERY	34312372
J	Chen, X; Zeh, HJ; Kang, R; Kroemer, G; Tang, DL	Cell death in pancreatic cancer: from pathogenesis to therapy	NATURE REVIEWS GASTROENTEROLOGY & HEPATOLOGY	34331036
J	Liu, H; Gao, L; Xie, TC; Li, J; Zhai, TS; Xu, YF	Identification and Validation of a Prognostic Signature for Prostate Cancer Based on Ferroptosis-Related Genes	FRONTIERS IN ONCOLOGY	34336641
J	Yang, ZJ; Zhu, YJ; Dong, ZL; Li, W; Yang, NL; Wang, X; Feng, LZ; Liu, Z	Tumor-killing nanoreactors fueled by tumor debris can enhance radiofrequency ablation therapy and boost antitumor immune responses	NATURE COMMUNICATIONS	34262038
J	Allemailem, KS; Almatroudi, A; Alrumaihi, F; Almatroodi, SA; Alkurbi, MO; Basfar, GT; Rahmani, AH; Khan, AA	Novel Approaches of Dysregulating Lysosome Functions in Cancer Cells by Specific Drugs and Its Nanoformulations: A Smart Approach of Modern Therapeutics	INTERNATIONAL JOURNAL OF NANOMEDICINE	34345172
J	Huang, Y; Xu, W; Zhou, RB	NLRP3 inflammasome activation and cell death	CELLULAR & MOLECULAR IMMUNOLOGY	34321623
J	Kong, R; Wang, N; Han, W; Bao, W; Lu, J	IFN gamma-mediated repression of system xc(-) drives vulnerability to induced ferroptosis in hepatocellular carcinoma cells	JOURNAL OF LEUKOCYTE BIOLOGY	34318944
J	Xu, GX; Wang, H; Li, XL; Huang, RM; Luo, LX	Recent progress on targeting ferroptosis for cancer therapy	BIOCHEMICAL PHARMACOLOGY	33915157
J	Hong, YK; Lin, MG; Ou, DH; Huang, ZK; Shen, PL	A novel ferroptosis-related 12-gene signature predicts clinical prognosis and reveals immune relevancy in clear cell renal cell carcinoma	BMC CANCER	34281531
J	Ma, C; Li, F; Luo, H	Prognostic and immune implications of a novel ferroptosis-related ten-gene signature in lung adenocarcinoma	ANNALS OF TRANSLATIONAL MEDICINE	34422970
J	Li, F; Ge, DC; Sun, SL	A novel ferroptosis-related genes model for prognosis prediction of lung adenocarcinoma	BMC PULMONARY MEDICINE	34256754
J	Xu, SA; Chaudhary, O; Rodriguez-Morales, P; Sun, XL; Chen, D; Zappasodi, R; Xu, ZY; Pinto, AFM; Williams, A; Schulze, I; Farsakoglu, Y; Varanasi, SK; Low, JS; Tang, WX; Wang, HP; McDonald, B; Tripple, V; Downes, M; Evans, RM; Abumrad, NA; Merghoub, T; Wolchok, JD; Shokhirev, MN; Ho, PC; Witztum, JL; Emu, B; Cui, GL; Kaech, SM	Uptake of oxidized lipids by the scavenger receptor CD36 promotes lipid peroxidation and dysfunction in CD8(+) T cells in tumors	IMMUNITY
J	Wang, S; Chen, SM; Ying, YF; Ma, XY; Shen, HX; Li, JF; Wang, X; Lin, YW; Liu, B; Zheng, XY; Xie, LP	Comprehensive Analysis of Ferroptosis Regulators With Regard to PD-L1 and Immune Infiltration in Clear Cell Renal Cell Carcinoma	FRONTIERS IN CELL AND DEVELOPMENTAL BIOLOGY	34291048
J	Yang, C; Huang, SY; Cao, FY; Zheng, YB	Role of ferroptosis-related genes in prognostic prediction and tumor immune microenvironment in colorectal carcinoma	PEERJ	34316400
J	Zheng, ZY; Zhang, Q; Wu, W; Xue, Y; Liu, SH; Chen, QQ; Lin, DH	Identification and Validation of a Ferroptosis-Related Long Non-coding RNA Signature for Predicting the Outcome of Lung Adenocarcinoma	FRONTIERS IN GENETICS	34367250
J	de Miguel, D; Ramirez-Labrada, A; Uranga, I; Hidalgo, S; Santiago, L; Galvez, EM; Arias, M; Pardo, J	Inflammatory cell death induced by cytotoxic lymphocytes: a dangerous but necessary liaison	FEBS JOURNAL	34174027
J	Yao, J; Chen, X; Liu, X; Li, R; Zhou, XJ; Qu, YQ	Characterization of a ferroptosis and iron-metabolism related lncRNA signature in lung adenocarcinoma	CANCER CELL INTERNATIONAL	34217273
J	Dar, HH; Anthonymuthu, TS; Ponomareva, LA; Souryavong, AB; Shurin, GV; Kapralov, AO; Tyurin, VA; Lee, JS; Mallampalli, RK; Wenzel, SE; Bayir, H; Kagan, VE	A new thiol-independent mechanism of epithelial host defense against Pseudomonas aeruginosa: iNOS/NO' sabotage of theft-ferroptosis	REDOX BIOLOGY	34167028
J	Liu, TS; Luo, HL; Zhang, JY; Hu, XS; Zhang, J	Molecular identification of an immunity- and Ferroptosis-related gene signature in non-small cell lung Cancer	BMC CANCER	34229636
J	Shao, Y; Saredy, J; Xu, KM; Sun, Y; Saaoud, F; Drummer, C; Lu, YF; Luo, JJ; Lopez-Pastrana, J; Choi, ET; Jiang, XH; Wang, H; Yang, XF	Endothelial Immunity Trained by Coronavirus Infections, DAMP Stimulations and Regulated by Anti-Oxidant NRF2 May Contribute to Inflammations, Myelopoiesis, COVID-19 Cytokine Storms and Thromboembolism	FRONTIERS IN IMMUNOLOGY	34248940
J	Shao, YF; Jia, HT; Huang, L; Li, SC; Wang, CX; Aikemu, B; Yang, G; Hong, HJ; Yang, X; Zhang, S; Sun, J; Zheng, MH	An Original Ferroptosis-Related Gene Signature Effectively Predicts the Prognosis and Clinical Status for Colorectal Cancer Patients	FRONTIERS IN ONCOLOGY	34249766
J	Tu, GX; Peng, WL; Cai, QD; Zhao, ZY; Peng, X; He, BX; Zhang, PF; Shi, S; Tao, YG; Wang, X	Construction and validation of a 15-gene ferroptosis signature in lung adenocarcinoma	PEERJ	34277151
J	Xu, FS; Zhang, ZL; Zhao, YD; Zhou, Y; Pei, HH; Bai, L	Bioinformatic mining and validation of the effects of ferroptosis regulators on the prognosis and progression of pancreatic adenocarcinoma	GENE	34175402
J	Chen, ZH; Wu, T; Yan, ZY; Zhang, MQ	Identification and Validation of an 11-Ferroptosis Related Gene Signature and Its Correlation With Immune Checkpoint Molecules in Glioma	FRONTIERS IN CELL AND DEVELOPMENTAL BIOLOGY	34249910
J	Lu, L; Liu, LP; Zhao, QQ; Gui, R; Zhao, QY	Identification of a Ferroptosis-Related LncRNA Signature as a Novel Prognosis Model for Lung Adenocarcinoma	FRONTIERS IN ONCOLOGY	34249715
J	Zhou, RR; Liang, JJ; Tian, H; Chen, Q; Yang, C; Liu, CD	Development of a Ferroptosis-Related lncRNA Signature to Predict the Prognosis and Immune Landscape of Bladder Cancer	DISEASE MARKERS	34239619
J	Zhang, AR; Yang, JP; Ma, C; Li, F; Luo, H	Development and Validation of a Robust Ferroptosis-Related Prognostic Signature in Lung Adenocarcinoma	FRONTIERS IN CELL AND DEVELOPMENTAL BIOLOGY	34249899
J	Zhu, LZ; Tian, Q; Jiang, SY; Gao, H; Yu, SB; Zhou, YD; Yan, Y; Ren, Y; He, JJ; Wang, B	A Novel Ferroptosis-Related Gene Signature for Overall Survival Prediction in Patients With Breast Cancer	FRONTIERS IN CELL AND DEVELOPMENTAL BIOLOGY	34222241
J	Qiu, CJ; Wang, XB; Zheng, ZR; Yang, CZ; Lin, K; Zhang, K; Tu, M; Jiang, KR; Gao, WT	Development and validation of a ferroptosis-related prognostic model in pancreatic cancer	INVESTIGATIONAL NEW DRUGS	34195903
J	Lu, T; Xu, R; Li, Q; Zhao, JY; Peng, B; Zhang, H; Guo, JD; Zhang, SQ; Li, HW; Wang, J; Zhang, LY	Systematic profiling of ferroptosis gene signatures predicts prognostic factors in esophageal squamous cell carcinoma	MOLECULAR THERAPY-ONCOLYTICS	33981829
J	Song, RD; Li, TL; Ye, JY; Sun, F; Hou, B; Saeed, M; Gao, J; Wang, YJ; Zhu, QW; Xu, Z; Yu, HJ	Acidity-Activatable Dynamic Nanoparticles Boosting Ferroptotic Cell Death for Immunotherapy of Cancer	ADVANCED MATERIALS	34170581
J	Xu, CX; Sun, SG; Johnson, T; Qi, R; Zhang, SY; Zhang, J; Yang, K	The glutathione peroxidase Gpx4 prevents lipid peroxidation and ferroptosis to sustain Treg cell activation and suppression of antitumor immunity	CELL REPORTS	34133924
J	Zhao, GJ; Wu, ZL; Ge, LY; Yang, FL; Hong, K; Zhang, SD; Ma, LL	Ferroptosis-Related Gene-Based Prognostic Model and Immune Infiltration in Clear Cell Renal Cell Carcinoma	FRONTIERS IN GENETICS	34178024
J	Zhang, KM; Ping, LQ; Du, T; Liang, GH; Huang, Y; Li, ZL; Deng, R; Tang, J	A Ferroptosis-Related lncRNAs Signature Predicts Prognosis and Immune Microenvironment for Breast Cancer	FRONTIERS IN MOLECULAR BIOSCIENCES	34164433
J	Du, YH; Miao, WH; Jiang, X; Cao, J; Wang, B; Wang, Y; Yu, J; Wang, XZ; Liu, HT	The Epithelial to Mesenchymal Transition Related Gene Calumenin Is an Adverse Prognostic Factor of Bladder Cancer Correlated With Tumor Microenvironment Remodeling, Gene Mutation, and Ferroptosis	FRONTIERS IN ONCOLOGY	34150647
J	Cai, J; Yi, M; Tan, YX; Li, XL; Li, GY; Zeng, ZY; Xiong, W; Xiang, B	Natural product triptolide induces GSDME-mediated pyroptosis in head and neck cancer through suppressing mitochondrial hexokinase-Iota Iota	JOURNAL OF EXPERIMENTAL & CLINICAL CANCER RESEARCH	34108030
J	Jiang, Z; Lim, SO; Yan, MS; Hsu, ENE; Yao, J; Wei, YK; Chang, SS; Yamaguchi, H; Lee, HH; Ke, BZ; Hsu, JM; Chan, LCA; Hortobagyi, GN; Yang, LQ; Lin, CR; Yu, DH; Hung, MECE	TYRO3 induces anti-PD-1/PD-L1 therapy resistance by limiting innate immunity and tumoral ferroptosis	JOURNAL OF CLINICAL INVESTIGATION	33855973
J	Shi, L; Liu, YQ; Li, MH; Luo, Z	Emerging roles of ferroptosis in the tumor immune landscape: from danger signals to anti-tumor immunity	FEBS JOURNAL	34042258
J	Yu, J; Wang, Q; Zhang, XY; Guo, ZL; Cui, XD	Mechanisms of Neoantigen-Targeted Induction of Pyroptosis and Ferroptosis: From Basic Research to Clinical Applications	FRONTIERS IN ONCOLOGY	34123855
J	Wang, D; Wei, GD; Ma, J; Cheng, S; Jia, LY; Song, XY; Zhang, M; Ju, MY; Wang, L; Zhao, L; Xin, SJ	Identification of the prognostic value of ferroptosis-related gene signature in breast cancer patients	BMC CANCER	34059009
J	Yang, J; Ma, SY; Xu, R; Wei, YW; Zhang, J; Zuo, TT; Wang, ZH; Deng, HZ; Yang, N; Shen, Q	Smart biomimetic metal organic frameworks based on ROS-ferroptosis-glycolysis regulation for enhanced tumor chemo-immunotherapy	JOURNAL OF CONTROLLED RELEASE	33872626
J	Liang, JY; Zhi, YF; Deng, WH; Zhou, WG; Li, XJ; Cai, ZY; Zhu, ZJ; Zeng, JX; Wu, WL; Dong, Y; Huang, J; Zhang, YZ; Xu, SC; Feng, YX; Ding, FP; Zhang, J	Development and validation of ferroptosis-related lncRNAs signature for hepatocellular carcinoma	PEERJ	34178478
J	Deng, T; Hu, BR; Jin, C; Tong, YF; Zhao, JG; Shi, ZH; Zhang, T; Deng, LM; Sun, ZF; Chen, G; Wang, Y	A novel ferroptosis phenotype-related clinical-molecular prognostic signature for hepatocellular carcinoma	JOURNAL OF CELLULAR AND MOLECULAR MEDICINE	34085405
J	Liu, JC; Ma, H; Meng, LF; Liu, XD; Lv, ZT; Zhang, YG; Wang, JY	Construction and External Validation of a Ferroptosis-Related Gene Signature of Predictive Value for the Overall Survival in Bladder Cancer	FRONTIERS IN MOLECULAR BIOSCIENCES	34095228
J	Nie, JH; Shan, D; Li, S; Zhang, SY; Zi, XL; Xing, F; Shi, JQ; Liu, CQ; Wang, TJ; Sun, XY; Zhang, Q; Zhou, M; Luo, SN; Meng, HX; Zhang, YQ; Zheng, TS	A Novel Ferroptosis Related Gene Signature for Prognosis Prediction in Patients With Colon Cancer	FRONTIERS IN ONCOLOGY	34046350
J	Tan, YX; Chen, QZ; Li, XL; Zeng, ZY; Xiong, W; Li, GY; Li, XY; Yang, JB; Xiang, B; Yi, M	Pyroptosis: a new paradigm of cell death for fighting against cancer	JOURNAL OF EXPERIMENTAL & CLINICAL CANCER RESEARCH	33941231
J	Gamage, SMK; Lee, KTW; Dissabandara, DLO; Lam, AKY; Gopalan, V	Dual role of heme iron in cancer; promotor of carcinogenesis and an inducer of tumour suppression	EXPERIMENTAL AND MOLECULAR PATHOLOGY	33905708
J	Boullosa, LF; Van Loenhout, J; Flieswasser, T; De Waele, J; Hermans, C; Lambrechts, H; Cuypers, B; Laukens, K; Bartholomeus, E; Siozopoulou, V; De Vos, WH; Peeters, M; Smits, ELJ; Deben, C	Auranofin reveals therapeutic anticancer potential by triggering distinct molecular cell death mechanisms and innate immunity in mutant p53 non-small cell lung cancer	REDOX BIOLOGY	33812801
J	Qi, XL; Fu, YP; Sheng, J; Zhang, M; Zhang, MX; Wang, YM; Li, GL	A novel ferroptosis-related gene signature for predicting outcomes in cervical cancer	BIOENGINEERED	33989111
J	Xiong, H; Wang, C; Wang, ZH; Lu, HP; Yao, J	Self-assembled nano-activator constructed ferroptosis-immunotherapy through hijacking endogenous iron to intracellular positive feedback loop	JOURNAL OF CONTROLLED RELEASE	33689796
J	Jiang, PC; Yang, F; Zou, CF; Bao, TY; Wu, MM; Yang, DQ; Bu, SR	The construction and analysis of a ferroptosis-related gene prognostic signature for pancreatic cancer	AGING-US	33819918
J	Chang, KL; Yuan, C; Liu, XG	Ferroptosis-Related Gene Signature Accurately Predicts Survival Outcomes in Patients With Clear-Cell Renal Cell Carcinoma	FRONTIERS IN ONCOLOGY	33996565
J	Li, LY; Qiu, C; Hou, M; Wang, XY; Huang, CZ; Zou, JL; Liu, TY; Qu, JF	Ferroptosis in Ovarian Cancer: A Novel Therapeutic Strategy	FRONTIERS IN ONCOLOGY	33996593
J	Wan, RJ; Peng, W; Xia, QX; Zhou, HH; Mao, XY	Ferroptosis-related gene signature predicts prognosis and immunotherapy in glioma	CNS NEUROSCIENCE & THERAPEUTICS	33969928
J	Turubanova, VD; Mishchenko, TA; Balalaeva, IV; Efimova, I; Peskova, NN; Klapshina, LG; Lermontova, SA; Bachert, C; Krysko, O; Vedunova, MV; Krysko, DV	Novel porphyrazine-based photodynamic anti-cancer therapy induces immunogenic cell death	SCIENTIFIC REPORTS	33785775
J	Ma, XZ; Xiao, LL; Liu, LT; Ye, LQ; Su, P; Bi, EG; Wang, Q; Yang, MJ; Qian, JF; Yi, Q	CD36-mediated ferroptosis dampens intratumoral CD8(+) T cell effector function and impairs their antitumor ability	CELL METABOLISM	33691090
J	Yang, YC; Tian, Q; Wu, SQ; Li, YX; Yang, K; Yan, Y; Shang, L; Li, AP; Zhang, LB	Blue light-triggered Fe2+-release from monodispersed ferrihydrite nanoparticles for cancer iron therapy	BIOMATERIALS	33690102
J	Lei, G; Mao, C; Yan, YL; Zhuang, L; Gan, BY	Ferroptosis, radiotherapy, and combination therapeutic strategies	PROTEIN & CELL	33891303
J	Ye, Y; Dai, QJ; Li, SH; He, J; Qi, HB	A Novel Defined Risk Signature of the Ferroptosis-Related Genes for Predicting the Prognosis of Ovarian Cancer	FRONTIERS IN MOLECULAR BIOSCIENCES	33869286
J	Liu, ZQ; Wang, LB; Liu, L; Lu, TY; Jiao, DC; Sun, YL; Han, XW	The Identification and Validation of Two Heterogenous Subtypes and a Risk Signature Based on Ferroptosis in Hepatocellular Carcinoma	FRONTIERS IN ONCOLOGY	33738257
J	Zhu, HB; Klement, JD; Lu, CW; Redd, PS; Yang, DF; Smith, AD; Poschel, DB; Zou, J; Liu, D; Wang, PG; Ostrov, D; Coant, N; Hannun, YA; Colby, AH; Grinstaff, MW; Liu, KB	Asah2 Represses the p53-Hmox1 Axis to Protect Myeloid-Derived Suppressor Cells from Ferroptosis	JOURNAL OF IMMUNOLOGY	33547170
J	Xiong, YX; Xiao, C; Li, ZF; Yang, XL	Engineering nanomedicine for glutathione depletion-augmented cancer therapy	CHEMICAL SOCIETY REVIEWS	34027953
J	Sun, SJ; Guo, W; Lv, F; Zhang, GC; Wang, JH; Li, RD; Tan, FW; Li, N; Xue, Q; Gao, YB; Gao, SG; He, J	Comprehensive Analysis of Ferroptosis Regulators in Lung Adenocarcinomas Identifies Prognostic and Immunotherapy-Related Biomarkers	FRONTIERS IN MOLECULAR BIOSCIENCES	33778001
J	Zhang, JY; Xi, J; Huang, P; Zeng, ST	Comprehensive Analysis Identifies Potential Ferroptosis-Associated mRNA Therapeutic Targets in Ovarian Cancer	FRONTIERS IN MEDICINE	33748162
J	Jiang, XT; Yan, QF; Xie, LL; Xu, SJ; Jiang, KL; Huang, JH; Wen, Y; Yan, YH; Zheng, JH; Tang, ST; Nie, KC; Zheng, ZH; Pan, JL; Liu, P; Huang, YC; Yan, XR; Zou, YS; Chen, X; Liu, FB; Li, PW; Zhuang, KH	Construction and Validation of a Ferroptosis-Related Prognostic Model for Gastric Cancer	JOURNAL OF ONCOLOGY	33727924
J	Shen, LS; Zhou, YX; He, HF; Chen, WZ; Lenahan, C; Li, XY; Deng, YC; Shao, AW; Huang, J	Crosstalk between Macrophages, T Cells, and Iron Metabolism in Tumor Microenvironment	OXIDATIVE MEDICINE AND CELLULAR LONGEVITY	33628389
J	Wu, XQ; Zhang, HY	Therapeutic strategies of iron-based nanomaterials for cancer therapy	BIOMEDICAL MATERIALS	33657014
J	Zhu, L; Yang, FG; Wang, LW; Dong, L; Huang, ZY; Wang, GX; Chen, GH; Li, QC	Identification the ferroptosis-related gene signature in patients with esophageal adenocarcinoma	CANCER CELL INTERNATIONAL	33602233
J	Sansone, C; Bruno, A; Piscitelli, C; Baci, D; Fontana, A; Brunet, C; Noonan, DM; Albini, A	Natural Compounds of Marine Origin as Inducers of Immunogenic Cell Death (ICD): Potential Role for Cancer Interception and Therapy	CELLS	33504012
J	Luo, H; Ma, C	A Novel Ferroptosis-Associated Gene Signature to Predict Prognosis in Patients with Uveal Melanoma	DIAGNOSTICS	33540700
J	Li, P; Gao, MQ; Hu, ZJ; Xu, T; Chen, JR; Ma, YX; Li, SW; Gu, YQ	Synergistic ferroptosis and macrophage re-polarization using engineering exosome-mimic M1 nanovesicles for cancer metastasis suppression	CHEMICAL ENGINEERING JOURNAL
J	Du, C; Wu, XJ; He, M; Zhang, YM; Zhang, R; Dong, CM	Polymeric photothermal agents for cancer therapy: recent progress and clinical potential	JOURNAL OF MATERIALS CHEMISTRY B	33427844
J	Drijvers, JM; Gillis, JE; Muijlwijk, T; Nguyen, TH; Gaudiano, EF; Harris, IS; LaFleur, MW; Ringel, AE; Yao, CH; Kurmi, K; Juneja, VR; Trombley, JD; Haigis, MC; Sharpe, AH	Pharmacologic Screening Identifies Metabolic Vulnerabilities of CD8(+) T Cells	CANCER IMMUNOLOGY RESEARCH	33277233
J	Chen, X; Kang, R; Kroemer, G; Tang, DL	Broadening horizons: the role of ferroptosis in cancer	NATURE REVIEWS CLINICAL ONCOLOGY	33514910
J	Wan, XY; Song, LQ; Pan, W; Zhong, H; Li, N; Tang, B	Tumor-Targeted Cascade Nanoreactor Based on Metal-Organic Frameworks for Synergistic Ferroptosis-Starvation Anticancer Therapy	ACS NANO	32786253
J	Qiu, YH; Zhang, TS; Wang, XW; Wang, MY; Zhao, WX; Zhou, HM; Zhang, CH; Cai, ML; Chen, XF; Zhao, WL; Shao, RG	Mitochondria autophagy: a potential target for cancer therapy	JOURNAL OF DRUG TARGETING	33554661
J	Yang, LQ; Tian, SS; Chen, Y; Miao, CY; Zhao, Y; Wang, RY; Zhang, Q	Ferroptosis-Related Gene Model to Predict Overall Survival of Ovarian Carcinoma	JOURNAL OF ONCOLOGY	33519933
J	Wei, Z; Liu, XY; Cheng, CM; Yu, W; Yi, P	Metabolism of Amino Acids in Cancer	FRONTIERS IN CELL AND DEVELOPMENTAL BIOLOGY	33511116
J	Jiang, XJ; Stockwell, BR; Conrad, M	Ferroptosis: mechanisms, biology and role in disease	NATURE REVIEWS MOLECULAR CELL BIOLOGY	33495651
J	Ju, J; Song, YN; Wang, K	Mechanism of Ferroptosis: A Potential Target for Cardiovascular Diseases Treatment	AGING AND DISEASE	33532140
J	Mou, YH; Wu, JC; Zhang, Y; Abdihamid, O; Duan, CJ; Li, B	Low expression of ferritinophagy-related NCOA4 gene in relation to unfavorable outcome and defective immune cells infiltration in clear cell renal carcinoma	BMC CANCER	33402128
J	Zhang, XY; Su, QZ; Zhou, J; Yang, ZH; Liu, ZT; Ji, LX; Gao, H; Jiang, GH	To betray or to fight? The dual identity of the mitochondria in cancer	FUTURE ONCOLOGY	33459048
J	Song, J; Liu, TT; Yin, Y; Zhao, W; Lin, ZQ; Yin, YX; Lu, D; You, FP	The deubiquitinase OTUD1 enhances iron transport and potentiates host antitumor immunity	EMBO REPORTS	33393230
J	Luo, X; Gong, HB; Gao, HY; Wu, YP; Sun, WY; Li, ZQ; Wang, G; Liu, B; Liang, L; Kurihara, H; Duan, WJ; Li, YF; He, RR	Oxygenated phosphatidylethanolamine navigates phagocytosis of ferroptotic cells by interacting with TLR2	CELL DEATH AND DIFFERENTIATION	33432112
J	Gao, XL; Tang, MB; Tian, SY; Li, JL; Liu, W	A ferroptosis-related gene signature predicts overall survival in patients with lung adenocarcinoma	FUTURE ONCOLOGY	33432837
J	Liu, J; Dai, EY; Kang, R; Kroemer, G; Tang, DL	The dark side of ferroptosis in pancreatic cancer	ONCOIMMUNOLOGY	33489473
J	Liu, Y; Zhang, X; Zhang, JJ; Tan, J; Li, J; Song, ZW	Development and Validation of a Combined Ferroptosis and Immune Prognostic Classifier for Hepatocellular Carcinoma	FRONTIERS IN CELL AND DEVELOPMENTAL BIOLOGY	33425905
J	Meng, YF; Zhang, DS; Sun, YQ; Dai, ZC; Zhang, TT; Yu, DX; Zhang, GR; Zheng, XW	Core-shell FePt-cube@covalent organic polymer nanocomposites: a multifunctional nanocatalytic agent for primary and metastatic tumor treatment	JOURNAL OF MATERIALS CHEMISTRY B	33191409
J	Du, XL; Zhang, YW	Integrated Analysis of Immunity- and Ferroptosis-Related Biomarker Signatures to Improve the Prognosis Prediction of Hepatocellular Carcinoma	FRONTIERS IN GENETICS	33391356
J	Woo, Y; Lee, HJ; Jung, YM; Jung, YJ	Regulated Necrotic Cell Death in Alternative Tumor Therapeutic Strategies	CELLS	33348858
J	Xu, QB; Zhan, GT; Zhang, ZL; Yong, TY; Yang, XL; Gan, L	Manganese porphyrin-based metal-organic framework for synergistic sonodynamic therapy and ferroptosis in hypoxic tumors	THERANOSTICS	33408790
J	Guo, PY; Wang, L; Shang, WT; Chen, JW; Chen, ZY; Xiong, F; Wang, ZQ; Tong, ZC; Wang, KL; Yang, LM; Tian, J; Xu, WH	Intravesical In Situ Immunostimulatory Gel for Triple Therapy of Bladder Cancer	ACS APPLIED MATERIALS & INTERFACES	33236624
J	Efimova, I; Catanzaro, E; Van der Meeren, L; Turubanova, VD; Hammad, H; Mishchenko, TA; Vedunova, MV; Fimognari, C; Bachert, C; Coppieters, F; Lefever, S; Skirtach, AG; Krysko, O; Krysko, DV	Vaccination with early ferroptotic cancer cells induces efficient antitumor immunity	JOURNAL FOR IMMUNOTHERAPY OF CANCER	33188036
J	Zhang, W; Wang, F; Hu, C; Zhou, Y; Gao, HL; Hu, J	The progress and perspective of nanoparticle-enabled tumor metastasis treatment	ACTA PHARMACEUTICA SINICA B	33304778
J	Zhang, J; Yang, J; Zuo, TT; Ma, SY; Xokrat, N; Hu, ZW; Wang, ZH; Xu, R; Wei, YW; Shen, Q	Heparanase-driven sequential released nanoparticles for ferroptosis and tumor microenvironment modulations synergism in breast cancer therapy	BIOMATERIALS	33035717
J	Li, S; Zhang, ZB; Lai, WF; Cui, L; Zhu, X	How to overcome the side effects of tumor immunotherapy	BIOMEDICINE & PHARMACOTHERAPY	33658124
J	Li, ZW; Rong, L	Cascade reaction-mediated efficient ferroptosis synergizes with immunomodulation for high-performance cancer therapy	BIOMATERIALS SCIENCE	33016289
J	Kery, M; Papandreou, I	Emerging strategies to target cancer metabolism and improve radiation therapy outcomes	BRITISH JOURNAL OF RADIOLOGY	32462882
J	Tang, R; Hua, J; Xu, J; Liang, C; Meng, QC; Liu, J; Zhang, B; Yu, XJ; Shi, S	The role of ferroptosis regulators in the prognosis, immune activity and gemcitabine resistance of pancreatic cancer	ANNALS OF TRANSLATIONAL MEDICINE	33313092
J	Tang, BF; Zhu, JY; Li, J; Fan, K; Gao, Y; Cheng, SM; Kong, CL; Zheng, LY; Wu, FZ; Weng, QY; Lu, CY; Ji, JS	The ferroptosis and iron-metabolism signature robustly predicts clinical diagnosis, prognosis and immune microenvironment for hepatocellular carcinoma	CELL COMMUNICATION AND SIGNALING	33115468
J	Liu, J; Zhang, C; Wang, JM; Hu, WW; Feng, ZH	The Regulation of Ferroptosis by Tumor Suppressor p53 and its Pathway	INTERNATIONAL JOURNAL OF MOLECULAR SCIENCES	33182266
J	Liu, JY; Xia, XJ; Huang, P	xCT: A Critical Molecule That Links Cancer Metabolism to Redox Signaling	MOLECULAR THERAPY	32931751
J	Castillo, RR; Vallet-Regi, M	Emerging Strategies in Anticancer Combination Therapy Employing Silica-Based Nanosystems	BIOTECHNOLOGY JOURNAL	33079451
J	Lei, H; Pan, Y; Wu, RQ; Lv, Y	Innate Immune Regulation Under Magnetic Fields With Possible Mechanisms and Therapeutic Applications	FRONTIERS IN IMMUNOLOGY	33193393
J	Kennedy, L; Sandhu, JK; Harper, ME; Cuperlovic-Culf, M	Role of Glutathione in Cancer: From Mechanisms to Therapies	BIOMOLECULES	33050144
J	Wu, YN; Yu, CC; Luo, M; Cen, C; Qiu, JL; Zhang, SZ; Hu, KM	Ferroptosis in Cancer Treatment: Another Way to Rome	FRONTIERS IN ONCOLOGY	33102227
J	Ruiz-de-Angulo, A; Bilbao-Asensio, M; Cronin, J; Evans, SJ; Clift, MJD; Llop, J; Feiner, IVJ; Beadman, R; Bascaran, KZ; Mareque-Rivas, JC	Chemically Programmed Vaccines: Iron Catalysis in Nanoparticles Enhances Combination Immunotherapy and Immunotherapy-Promoted Tumor Ferroptosis	ISCIENCE	32919370
J	Sepand, MR; Ranjbar, S; Kempson, IM; Akbariani, M; Muganda, WCA; Muller, M; Ghahremani, MH; Raoufi, M	Targeting non-apoptotic cell death in cancer treatment by nanomaterials: Recent advances and future outlook	NANOMEDICINE-NANOTECHNOLOGY BIOLOGY AND MEDICINE	32623018
J	Yao, XX; Yang, BC; Wang, S; Dai, ZC; Zhang, DS; Zheng, XW; Liu, QY	A novel multifunctional FePt/BP nanoplatform for synergistic photothermal/photodynamic/chemodynamic cancer therapies and photothermally-enhanced immunotherapy	JOURNAL OF MATERIALS CHEMISTRY B	32766612
J	Jiang, ML; Qiao, M; Zhao, CL; Deng, J; Li, XF; Zhou, CC	Targeting ferroptosis for cancer therapy: exploring novel strategies from its mechanisms and role in cancers	TRANSLATIONAL LUNG CANCER RESEARCH	32953528
J	Tang, R; Xu, J; Zhang, B; Liu, J; Liang, C; Hua, J; Meng, QC; Yu, XJ; Shi, S	Ferroptosis, necroptosis, and pyroptosis in anticancer immunity	JOURNAL OF HEMATOLOGY & ONCOLOGY	32778143
J	Liu, ZK; Zhao, Q; Zuo, ZX; Yuan, SQ; Yu, K; Zhang, QF; Zhang, XL; Sheng, H; Ju, HQ; Cheng, H; Wang, F; Xu, RH; Liu, ZX	Systematic Analysis of the Aberrances and Functional Implications of Ferroptosis in Cancer	ISCIENCE	32629423
J	Yu, B; Choi, BS; Li, WG; Kim, DH	Magnetic field boosted ferroptosis-like cell death and responsive MRI using hybrid vesicles for cancer immunotherapy	NATURE COMMUNICATIONS	32686685
J	Li, DS; Li, YS	The interaction between ferroptosis and lipid metabolism in cancer	SIGNAL TRANSDUCTION AND TARGETED THERAPY	32606298
J	Santarpia, M; Aguilar, A; Chaib, I; Cardona, AF; Fancelli, S; Laguia, F; Bracht, JWP; Cao, P; Molina-Vila, MA; Karachaliou, N; Rosell, R	Non-Small-Cell Lung Cancer Signaling Pathways, Metabolism, and PD-1/PD-L1 Antibodies	CANCERS	32516941
J	Ding, BB; Zheng, P; Jiang, F; Zhao, YJ; Wang, MF; Chang, MY; Ma, PA; Lin, J	MnO(x)Nanospikes as Nanoadjuvants and Immunogenic Cell Death Drugs with Enhanced Antitumor Immunity and Antimetastatic Effect	ANGEWANDTE CHEMIE-INTERNATIONAL EDITION	32484598
J	Zhang, XY; Cheng, YY; Zhou, Q; Huang, HJ; Dong, YM; Yang, Y; Zhao, MY; He, QN	The Effect of Chinese Traditional Medicine Huaiqihuang (HQH) on the Protection of Nephropathy	OXIDATIVE MEDICINE AND CELLULAR LONGEVITY	32655761
J	Zeng, T; Deng, GH; Zhong, WC; Gao, ZW; Ma, SY; Mo, C; Li, YJ; Huang, S; Zhou, CY; Lai, YQ; Xie, SW; Xie, ZP; Chen, YY; He, SQ; Lv, ZP; Gao, L	Indoleamine 2, 3-dioxygenase 1enhanceshepatocytes ferroptosis in acute immune hepatitis associated with excess nitrative stress	FREE RADICAL BIOLOGY AND MEDICINE	31945497
J	Toyokuni, S; Yanatori, I; Kong, YY; Zheng, H; Motooka, Y; Jiang, L	Ferroptosis at the crossroads of infection, aging and cancer	CANCER SCIENCE	32437084
J	Criscitiello, MF; Kraev, I; Lange, SR	Post-Translational Protein Deimination Signatures in Serum and Serum-Extracellular Vesicles of Bos taurus Reveal Immune, Anti-Pathogenic, Anti-Viral, Metabolic and Cancer-Related Pathways for Deimination	INTERNATIONAL JOURNAL OF MOLECULAR SCIENCES	32325910
J	Hartman, ML	Non-Apoptotic Cell Death Signaling Pathways in Melanoma	INTERNATIONAL JOURNAL OF MOLECULAR SCIENCES	32340261
J	Brown, RAM; Richardson, KL; Kabir, TD; Trinder, D; Ganss, R; Leedman, PJ	Altered Iron Metabolism and Impact in Cancer Biology, Metastasis, and Immunology	FRONTIERS IN ONCOLOGY	32328462
J	Kirtonia, A; Sethi, G; Garg, M	The multifaceted role of reactive oxygen species in tumorigenesis	CELLULAR AND MOLECULAR LIFE SCIENCES	32358622
J	Jiang, Q; Wang, K; Zhang, XY; Ouyang, BS; Liu, HX; Pang, ZQ; Yang, WL	Platelet Membrane-Camouflaged Magnetic Nanoparticles for Ferroptosis-Enhanced Cancer Immunotherapy	SMALL	32338436
J	Xu, T; Ma, YY; Yuan, QL; Hu, HX; Hu, XK; Qian, ZY; Rolle, JK; Gu, YQ; Li, SW	Enhanced Ferroptosis by Oxygen-Boosted Phototherapy Based on a 2-in-1 Nanoplatform of Ferrous Hemoglobin for Tumor Synergistic Therapy	ACS NANO	32155051
J	Bebber, CM; Muller, F; Clemente, LP; Weber, J; von Karstedt, S	Ferroptosis in Cancer Cell Biology	CANCERS	31936571
J	Wan, C; Sun, YJ; Tian, Y; Lu, LS; Dai, XM; Meng, JS; Huang, J; He, QY; Wu, B; Zhang, ZJ; Jiang, K; Hu, DS; Wu, G; Lovell, JF; Jin, HL; Yang, KY	Irradiated tumor cell-derived microparticles mediate tumor eradication via cell killing and immune reprogramming	SCIENCE ADVANCES	32232155
J	Wu, YQ; Zhang, SW; Gong, XX; Tam, S; Xiao, DS; Liu, S; Tao, YG	The epigenetic regulators and metabolic changes in ferroptosis-associated cancer progression	MOLECULAR CANCER	32103754
J	Dai, CS; Chen, X; Li, JB; Comish, P; Kang, R; Tang, DL	Transcription factors in ferroptotic cell death	CANCER GENE THERAPY	32123318
J	Shan, XZ; Li, SM; Sun, BJ; Chen, Q; Sun, J; He, ZG; Luo, C	Ferroptosis-driven nanotherapeutics for cancer treatment	JOURNAL OF CONTROLLED RELEASE	31917296
J	Zhang, YB; Song, JJ; Zhao, ZW; Yang, MX; Chen, M; Liu, CL; Ji, JS; Zhu, D	Single-cell transcriptome analysis reveals tumor immune microenvironment heterogenicity and granulocytes enrichment in colorectal cancer liver metastases	CANCER LETTERS	31610266
J	Lang, XT; Green, MD; Wang, WM; Yu, JL; Choi, JE; Jiang, L; Liao, P; Zhou, JJ; Zhang, Q; Dow, A; Saripalli, AL; Kryczek, I; Wei, S; Szeliga, W; Vatan, L; Stone, EM; Georgiou, G; Cieslik, M; Wahl, DR; Morgan, MA; Chinnaiyan, AM; Lawrence, TS; Zou, WP	Radiotherapy and Immunotherapy Promote Tumoral Lipid Oxidation and Ferroptosis via Synergistic Repression of SLC7A11	CANCER DISCOVERY	31554642
J	Turubanova, VD; Balalaeva, IV; Mishchenko, TA; Catanzaro, E; Alzeibak, R; Peskova, NN; Efimova, I; Bachert, C; Mitroshina, EV; Krysko, O; Vedunova, MV; Krysko, DV	Immunogenic cell death induced by a new photodynamic therapy based on photosens and photodithazine	JOURNAL FOR IMMUNOTHERAPY OF CANCER	31842994
J	Ding, BB; Zheng, P; Ma, PA; Lin, J	Manganese Oxide Nanomaterials: Synthesis, Properties, and Theranostic Applications	ADVANCED MATERIALS	31990409
J	Oh, BM; Lee, SJ; Park, GL; Hwang, YS; Lim, J; Park, ES; Lee, KH; Kim, BY; Kwon, YT; Cho, HJ; Lee, HG	Erastin Inhibits Septic Shock and Inflammatory Gene Expression via Suppression of the NF-kappa B Pathway	JOURNAL OF CLINICAL MEDICINE	31847346
J	Zhang, DS; Cui, P; Dai, ZC; Yang, BC; Yao, XX; Liu, QY; Hu, ZF; Zheng, XW	Tumor microenvironment responsive FePt/MoS2 nanocomposites with chemotherapy and photothermal therapy for enhancing cancer immunotherapy	NANOSCALE	31599915
J	Pramil, E; Bastian, LH; Denefle, T; Nemati, F; Xiao, M; Larde, E; Maloum, K; Roos-Weil, D; Chapiro, E; Le Garff-Tavernier, M; Davi, F; Decaudin, D; Sarfati, M; Nguyen-Khac, F; Merle-Beral, H; Karoyan, P; Susin, SA	Targeting chronic lymphocytic leukemia with N-methylated thrombospondin-1-derived peptides overcomes drug resistance	BLOOD ADVANCES	31648314
J	Pentimalli, F; Grelli, S; Di Daniele, N; Melino, G; Amelio, I	Cell death pathologies: targeting death pathways and the immune system for cancer therapy	GENES AND IMMUNITY	30563970
J	Del Re, DP; Amgalan, D; Linkermann, A; Liu, QH; Kitsis, RN	FUNDAMENTAL MECHANISMS OF REGULATED CELL DEATH AND IMPLICATIONS FOR HEART DISEASE	PHYSIOLOGICAL REVIEWS	31364924
J	Xia, XJ; Fan, XP; Zhao, MY; Zhu, P	The Relationship between Ferroptosis and Tumors: A Novel Landscape for Therapeutic Approach	CURRENT GENE THERAPY	31264548
J	Angeli, JPF; Krysko, DV; Conrad, M	Ferroptosis at the crossroads of cancer-acquired drug resistance and immune evasion	NATURE REVIEWS CANCER	31101865
J	Zhang, F; Li, F; Lu, GH; Nie, WD; Zhang, LJ; Lv, YL; Bao, WE; Gao, XY; Wei, W; Pu, KY; Xie, HY	Engineering Magnetosomes for Ferroptosis/Immunomodulation Synergism in Cancer	ACS NANO	31046234
J	Wang, WM; Green, M; Choi, JE; Gijon, M; Kennedy, PD; Johnson, JK; Liao, P; Lang, XT; Kryczek, I; Sell, A; Xia, HJ; Zhou, JJ; Li, GP; Li, J; Li, W; Wei, S; Vatan, L; Zhang, HJ; Szeliga, W; Gu, W; Liu, R; Lawrence, TS; Lamb, C; Tanno, Y; Cieslik, M; Stone, E; Georgiou, G; Chan, TA; Chinnaiyan, A; Zou, WP	CD8(+) T cells regulate tumour ferroptosis during cancer immunotherapy	NATURE	31043744
J	Arensman, MD; Yang, XRS; Leahy, DM; Toral-Barza, L; Mileski, M; Rosfjord, EC; Wang, F; Deng, SB; Myers, JS; Abraham, RT; Eng, CH	Cystine-glutamate antiporter xCT deficiency suppresses tumor growth while preserving antitumor immunity	PROCEEDINGS OF THE NATIONAL ACADEMY OF SCIENCES OF THE UNITED STATES OF AMERICA	31019077
J	Wang, X; Wang, ZB; Luo, C; Mao, XY; Li, X; Yin, JY; Zhang, W; Zhou, HH; Liu, ZQ	The Prospective Value of Dopamine Receptors on Bio-Behavior of Tumor	JOURNAL OF CANCER	31205518
J	Chen, QJ; Liu, LS; Lu, YF; Chen, XL; Zhang, YJ; Zhou, WX; Guo, Q; Li, C; Zhang, YW; Zhang, Y; Liang, DH; Sun, T; Jiang, C	Tumor Microenvironment-Triggered Aggregated Magnetic Nanoparticles for Reinforced Image-Guided Immunogenic Chemotherapy	ADVANCED SCIENCE	30937276
J	Wen, QR; Liu, J; Kang, R; Zhou, BR; Tang, D	The release and activity of HMGB1 in ferroptosis	BIOCHEMICAL AND BIOPHYSICAL RESEARCH COMMUNICATIONS	30686534
J	Tanaka, H; Mizuno, M; Ishikawa, K; Toyokuni, S; Kajiyama, H; Kikkawa, F; Hori, M	Molecular mechanisms of non-thermal plasmainduced effects in cancer cells	BIOLOGICAL CHEMISTRY	30291778
J	Colakoglu, M; Tuncer, S; Banerjee, S	Emerging cellular functions of the lipid metabolizing enzyme 15-Lipoxygenase-1	CELL PROLIFERATION	30062726
J	Tsoi, J; Robert, L; Paraiso, K; Galvan, C; Sheu, KM; Lay, J; Wong, DJL; Atefi, M; Shirazi, R; Wang, XY; Braas, D; Grasso, CS; Palaskas, N; Ribas, A; Graeber, TG	Multi-stage Differentiation Defines Melanoma Subtypes with Differential Vulnerability to Drug-Induced Iron-Dependent Oxidative Stress	CANCER CELL	29657129
J	Martin-Sanchez, D; Fontecha-Barriuso, M; Sanchez-Nino, MD; Ramos, AM; Cabello, R; Gonzalez-Enguita, C; Linkermann, A; Sanz, AB; Ortiz, A	Cell death-based approaches in treatment of the urinary tract-associated diseases: a fight for survival in the killing fields	CELL DEATH & DISEASE	29371637
J	Kerins, MJ; Milligan, J; Wohlschlegel, JA; Ooi, A	Fumarate hydratase inactivation in hereditary leiomyomatosis and renal cell cancer is synthetic lethal with ferroptosis induction	CANCER SCIENCE	29917289
J	Razaghi, A; Heimann, K; Schaeffer, PM; Gibson, SB	Negative regulators of cell death pathways in cancer: perspective on biomarkers and targeted therapies	APOPTOSIS	29322476
J	Zou, ZZ; Chang, HC; Li, HL; Wang, SM	Induction of reactive oxygen species: an emerging approach for cancer therapy	APOPTOSIS	28936716
J	Xie, YC; Zhu, S; Zhong, MZ; Yang, MH; Sun, XF; Liu, JB; Kroemer, G; Lotze, M; Zeh, HJ; Kang, R; Tang, DL	Inhibition of Aurora Kinase A Induces Necroptosis in Pancreatic Carcinoma	GASTROENTEROLOGY	28764929
J	Garg, AD; Agostinis, P	Cell death and immunity in cancer: From danger signals to mimicry of pathogen defense responses	IMMUNOLOGICAL REVIEWS	29027218
J	Garg, JP; Vucic, D	Targeting Cell Death Pathways for Therapeutic Intervention in Kidney Diseases	SEMINARS IN NEPHROLOGY	27339381
J	Xie, Y; Hou, W; Song, X; Yu, Y; Huang, J; Sun, X; Kang, R; Tang, D	Ferroptosis: process and function	CELL DEATH AND DIFFERENTIATION	26794443

## Sheet: table S3
Rank number	Author /Title/Journal/ Date	LCS	LCS/t	LCSx	GCS	GCS/t	NA	LCR	CR
1	Xie Y, Hou W, Song X, Yu Y, Huang J, et al. Ferroptosis: process and function. CELL DEATH AND DIFFERENTIATION. 2016 MAR; 23 (3): 369-379	112	14	108	1448	181	8	0	47
2	Wang WM, Green M, Choi JE, Gijon M, Kennedy PD, et al. CD8(+) T cells regulate tumour ferroptosis during cancer immunotherapy. NATURE. 2019 MAY 9; 569 (7755): 270-+	321	64.2	311	893	178.6	30	1	29
3	Jiang XJ, Stockwell BR, Conrad M. Ferroptosis: mechanisms, biology and role in disease. NATURE REVIEWS MOLECULAR CELL BIOLOGY. 2021 APR; 22 (4): 266-282	72	24	70	699	233	3	6	192
4	Chen X, Kang R, Kroemer G, Tang DL. Broadening horizons: the role of ferroptosis in cancer. NATURE REVIEWS CLINICAL ONCOLOGY. 2021 MAY; 18 (5): 280-296	99	33	95	510	170	4	6	186
5	Angeli JPF, Krysko DV, Conrad M. Ferroptosis at the crossroads of cancer-acquired drug resistance and immune evasion. NATURE REVIEWS CANCER. 2019 JUL; 19 (7): 405-414	135	27	129	492	98.4	3	2	128
6	Tang R, Xu J, Zhang B, Liu J, Liang C, et al. Ferroptosis, necroptosis, and pyroptosis in anticancer immunity. JOURNAL OF HEMATOLOGY & ONCOLOGY. 2020 AUG 10; 13 (1): Art. No. 110	0	0	0	389	97.25	9	5	170
7	Tsoi J, Robert L, Paraiso K, Galvan C, Sheu KM, et al. Multi-stage Differentiation Defines Melanoma Subtypes with Differential Vulnerability to Drug-Induced Iron-Dependent Oxidative Stress CANCER CELL. 2018 MAY 14; 33 (5): 890-+	37	6.17	37	343	57.17	15	0	62
8	Lang XT, Green MD, Wang WM, Yu JL, Choi JE, et al. Radiotherapy and Immunotherapy Promote Tumoral Lipid Oxidation and Ferroptosis via Synergistic Repression of SLC7A11 CANCER DISCOVERY. 2019 DEC; 9 (12): 1673-1685	100	20	99	339	67.8	23	1	43
9	Del Re DP, Amgalan D, Linkermann A, Liu QH, Kitsis RN FUNDAMENTAL MECHANISMS OF REGULATED CELL DEATH AND IMPLICATIONS FOR HEART DISEASE PHYSIOLOGICAL REVIEWS. 2019 OCT; 99 (4): 1763-1817	0	0	0	314	62.8	5	0	569
10	Zou ZZ, Chang HC, Li HL, Wang SM Induction of reactive oxygen species: an emerging approach for cancer therapy APOPTOSIS. 2017 NOV; 22 (11): 1321-1335	3	0.43	3	281	40.14	4	0	136
				CANCER CELL INTERNATIONAL

## Sheet: table S4
#	Author /Title/Journal/ Date	LCS	LCS/t	LCSx	GCS	GCS/t	NA	LCR	CR
1	Wang WM, Green M, Choi JE, Gijon M, Kennedy PD, et al.	321	64.2	311	893	178.6	30	1	29
	CD8(+) T cells regulate tumour ferroptosis during cancer immunotherapy
	NATURE. 2019 MAY 9; 569 (7755): 270-+
2	Angeli JPF, Krysko DV, Conrad M	135	27	129	492	98.4	3	2	128
	Ferroptosis at the crossroads of cancer-acquired drug resistance and immune evasion
	NATURE REVIEWS CANCER. 2019 JUL; 19 (7): 405-414
3	Xie Y, Hou W, Song X, Yu Y, Huang J, et al.	112	14	108	1448	181	8	0	47
	Ferroptosis: process and function
	CELL DEATH AND DIFFERENTIATION. 2016 MAR; 23 (3): 369-379
4	Lang XT, Green MD, Wang WM, Yu JL, Choi JE, et al.	100	20	99	339	67.8	23	1	43
	Radiotherapy and Immunotherapy Promote Tumoral Lipid Oxidation and Ferroptosis via Synergistic Repression of SLC7A11
	CANCER DISCOVERY. 2019 DEC; 9 (12): 1673-1685
5	Chen X, Kang R, Kroemer G, Tang DL	99	33	95	510	170	4	6	186
	Broadening horizons: the role of ferroptosis in cancer
	NATURE REVIEWS CLINICAL ONCOLOGY. 2021 MAY; 18 (5): 280-296
6	Jiang XJ, Stockwell BR, Conrad M	72	24	70	699	233	3	6	192
	Ferroptosis: mechanisms, biology and role in disease
	NATURE REVIEWS MOLECULAR CELL BIOLOGY. 2021 APR; 22 (4): 266-282
7	Wen QR, Liu J, Kang R, Zhou BR, Tang D	57	11.4	53	208	41.6	5	1	28
	The release and activity of HMGB1 in ferroptosis
	BIOCHEMICAL AND BIOPHYSICAL RESEARCH COMMUNICATIONS. 2019 MAR 5; 510 (2): 278-283
8	Ma XZ, Xiao LL, Liu LT, Ye LQ, Su P, et al.	42	14	41	137	45.67	10	1	43
	CD36-mediated ferroptosis dampens intratumoral CD8(+) T cell effector function and impairs their antitumor ability
	CELL METABOLISM. 2021 MAY 4; 33 (5): 1001-+
9	Zhang F, Li F, Lu GH, Nie WD, Zhang LJ, et al.	38	7.6	38	167	33.4	11	0	37
	Engineering Magnetosomes for Ferroptosis/Immunomodulation Synergism in Cancer
	ACS NANO. 2019 MAY; 13 (5): 5662-5673
10	Tsoi J, Robert L, Paraiso K, Galvan C, Sheu KM, et al.	37	6.17	37	343	57.17	15	0	62
	Multi-stage Differentiation Defines Melanoma Subtypes with Differential Vulnerability to Drug-Induced Iron-Dependent Oxidative Stress
	CANCER CELL. 2018 MAY 14; 33 (5): 890-+
				CANCER CELL INTERNATIONAL

## Sheet: tableS5
#	Author /Title/Journal/ Date	LCS	LCS/t	LCSx	GCS	GCS/t	NA	LCR	CR
1	Du W, Frankel TL, Green M, Zou WP. IFN gamma signaling integrity in colorectal cancer immunity and immunotherapy. CELLULAR & MOLECULAR IMMUNOLOGY. 2022 JAN; 19 (1): 23-32	2	1	2	15	7.5	4	1	120
2	Lang XT, Green MD, Wang WM, Yu JL, Choi JE, et al. Radiotherapy and Immunotherapy Promote Tumoral Lipid Oxidation and Ferroptosis via Synergistic Repression of SLC7A11. CANCER DISCOVERY. 2019 DEC; 9 (12): 1673-1685	100	20	99	339	67.8	23	1	43
3	Liao P, Wang WM, Wang WC, Kryczek I, Li X, et al. CD8(+) T cells and fatty acids orchestrate tumor ferroptosis and immunity via ACSL4 CANCER CELL. 2022 APR 11; 40 (4): 365-+	18	9	18	51	25.5	14	2	49
4	Wang WM, Green M, Choi JE, Gijon M, Kennedy PD, et al. CD8(+) T cells regulate tumour ferroptosis during cancer immunotherapy NATURE. 2019 MAY 9; 569 (7755): 270-+	321	64.2	311	893	178.6	30	1	29
				CANCER CELL INTERNATIONAL

## Sheet: tableS6
#	Author /Title/Journal/ Date	LCS	GCS	LCR	CR
1	Turubanova VD, Balalaeva IV, Mishchenko TA, Catanzaro E, Alzeibak R, et al. Immunogenic cell death induced by a new photodynamic therapy based on photosens and photodithazine. JOURNAL FOR IMMUNOTHERAPY OF CANCER. 2019 DEC 16; 7 (1): Art. No. 350	0	98	0	58
2	Efimova I, Catanzaro E, Van der Meeren L, Turubanova VD, Hammad H, et al. Vaccination with early ferroptotic cancer cells induces efficient antitumor immunity JOURNAL FOR IMMUNOTHERAPY OF CANCER. 2020; 8 (2): Art. No. e001369	0	125	1	80
3	Turubanova VD, Mishchenko TA, Balalaeva IV, Efimova I, Peskova NN, et al. Novel porphyrazine-based photodynamic anti-cancer therapy induces immunogenic cell death SCIENTIFIC REPORTS. 2021 MAR 30; 11 (1): Art. No. 7205	0	19	0	58
				CANCER CELL INTERNATIONAL

## Sheet: table S7
Publication Type	Authors	Author Full Names	Article Title	Source Title	nanoparticle name	component	function	cancer type	NOTE	Pubmed Id
J	Yang, QF; Liu, T; Zheng, HP; Zhou, ZC; Huang, Y; Jia, HL; Fu, SX; Zhang, X; Zhang, HG; Liu, Y; Chen, XH; Shan, WJ	Yang, Qunfang; Liu, Tao; Zheng, Haiping; Zhou, Zechen; Huang, Yan; Jia, Honglin; Fu, Shixiang; Zhang, Xuan; Zhang, Haigang; Liu, Ya; Chen, Xiaohong; Shan, Wenjun	A nanoformulation for immunosuppression reversal and broad-spectrum self-amplifying antitumor ferroptosis-immunotherapy	BIOMATERIALS	nanoformulation (CP)	ferroptosis-inducing cannabinoid nanoparticles and immunostimulatory Poly(I:C)	activating ferroptosis-immunotherapy pathways	pan-cancer		36502663
J	He, ZJ; Zhou, H; Zhang, Y; Du, XY; Liu, SG; Ji, JB; Yang, XY; Zhai, GX	He, Zhijing; Zhou, He; Zhang, Yu; Du, Xiyou; Liu, Shangui; Ji, Jianbo; Yang, Xiaoye; Zhai, Guangxi	Oxygen-boosted biomimetic nanoplatform for synergetic phototherapy/ferroptosis activation and reversal of immune-suppressed tumor microenvironment	BIOMATERIALS	a novel biomimetic nanoplatform	photosensitizer chlorin e6 (Ce6), hemin and PEP20 (CD47 inhibitory peptide)	integrating oxygenboosted PDT, ferroptosis activation and CD47-SIRP alpha blockade			36228518
J	Zhang, M; Fang, Z; Cui, MX; Liu, KH	Zhang, Min; Fang, Zhou; Cui, Mingxiao; Liu, Kehai	Multifunctional metal complex-based gene delivery for tumour immune checkpoint blockade combination therapy	JOURNAL OF DRUG TARGETING	Fe/PEI-Tn	polyethyleneimine (PEI) with Fe3+ and the modification of bifunctional peptides Tn	blocking the PD-1/PD-L1 pathway. Besides, Fe/PEI-Tn metal complex itself can act as an immune adjuvant to activate macrophages, reverse the phenotype of pro-tumour M2-type macrophages			35311603
J	Hsieh, CH; Hsieh, HC; Shih, FS; Wang, PW; Yang, LX; Shieh, DB; Wang, YC	Hsieh, Chih-Hsiung; Hsieh, Hung-Chia; Shih, Fu-Shiuan; Wang, Pei-Wen; Yang, Li-Xing; Shieh, Dar-Bin; Wang, Yi-Ching	An innovative NRF2 nano-modulator induces lung cancer ferroptosis and elicits an immunostimulatory tumor microenvironment	THERANOSTICS	zero-valent-iron nanoparticle (ZVI-NP)	ZVI@Ag, ferrous sulfate (FeSO4) and trisodium citrate (Na3C6H5O7) dehydrate	shifting pro-tumor M2 macrophages to anti-tumor M1, decreasing the population of regulatory T cells, downregulating PD-1 and CTLA4 in CD8(+) T cells, causing mitochondria dysfunction, intracellular oxidative stress, and lipid peroxidation	lung cancer		34093872
J	Yang, J; Ma, SY; Xu, R; Wei, YW; Zhang, J; Zuo, TT; Wang, ZH; Deng, HZ; Yang, N; Shen, Q	Yang, Jie; Ma, Siyu; Xu, Rui; Wei, Yawen; Zhang, Jun; Zuo, Tiantian; Wang, Zhihua; Deng, Huizi; Yang, Ning; Shen, Qi	Smart biomimetic metal organic frameworks based on ROS-ferroptosis-glycolysis regulation for enhanced tumor chemo-immunotherapy	JOURNAL OF CONTROLLED RELEASE	mFe(SS)/DG	a cancer cell membrane coated metal organic framework (MOF) loading with glucose oxidase (GOx) and doxorubicin (DOX)	scavenged GSH and downregulated glutathione peroxide 4 (GPX4) to trigger ferroptosis, Ferroptosis combined with DOX induced immunogenic cell death (ICD) and released tumor antigens to initiate antitumor immunity			33872626
J	Yang, ZJ; Zhu, YJ; Dong, ZL; Li, W; Yang, NL; Wang, X; Feng, LZ; Liu, Z	Yang, Zhijuan; Zhu, Yujie; Dong, Ziliang; Li, Wei; Yang, Nailin; Wang, Xianwen; Feng, Liangzhu; Liu, Zhuang	Tumor-killing nanoreactors fueled by tumor debris can enhance radiofrequency ablation therapy and boost antitumor immune responses	NATURE COMMUNICATIONS	HLCaP nanoreactors (NRs)	CaCO3-assisted double emulsion method to encapsulate lipoxidase and hemin with poly(lactic-co-glycolic acid) (PLGA)	produce cytotoxic lipid radicals and prime antitumor immunity			34262038
J	Zuo, TT; Fang, TX; Zhang, J; Yang, J; Xu, R; Wang, ZH; Deng, HZ; Shen, Q	Zuo, Tiantian; Fang, Tianxu; Zhang, Jun; Yang, Jie; Xu, Rui; Wang, Zhihua; Deng, Huizi; Shen, Qi	pH-Sensitive Molecular-Switch-Containing Polymer Nanoparticle for Breast Cancer Therapy with Ferritinophagy-Cascade Ferroptosis and Tumor Immune Activation	ADVANCED HEALTHCARE MATERIALS	FPBC@SN	ferritin and a pH-sensitive molecular-switch,sorafenib (SRF) and IDO inhibitor (NLG919)	promote ferroptosis in tumor cells. NLG919 inhibits IDO to reduce tryptophan metabolism, so immunity in tumors is aroused			34535975
J	Kavvadas, E	Kavvadas, Efstathios	C3d(g), iron nanoparticles, hemin and cytochrome c may induce oxidative cytotoxicity in tumors and reduce tumor-associated myeloid cells-mediated immunosuppression	MEDICAL HYPOTHESES					hypothesis
J	Guo, WH; Chen, Z; Li, ZH; Huang, HL; Ren, YX; Li, ZY; Zhao, BX; Li, GX; Hu, YF	Guo, Weihong; Chen, Zhian; Li, Zhenhao; Huang, Huilin; Ren, Yingxin; Li, Zhenyuan; Zhao, Bingxia; Li, Guoxin; Hu, Yanfeng	Cancer cell membrane biomimetic mesoporous silica nanotheranostics for enhanced Ferroptosis-mediated immuogenic cell death on Gastric cancer	CHEMICAL ENGINEERING JOURNAL	CCM@Mn@MSN-Pt(IV), CMnMPt	Mn ions-doped mesoporous silica nanoparticles (Mn@MSN) and cisplatin prodrug (Pt(IV)), with cancer cell membrane cloaking	induce ferroptosis-mediated ICD, and recruit cytotoxic T lymphocytes cells	Gastric cancer
J	Wei, YW; Wang, ZH; Yang, J; Xu, R; Deng, HZ; Ma, SY; Fang, TX; Zhang, J; Shen, Q	Wei, Yawen; Wang, Zhihua; Yang, Jie; Xu, Rui; Deng, Huizi; Ma, Siyu; Fang, Tianxu; Zhang, Jun; Shen, Qi	Reactive oxygen species / photothermal therapy dual-triggered biomimetic gold nanocages nanoplatform for combination cancer therapy via ferroptosis and tumor-associated macrophage repolarization mechanism	JOURNAL OF COLLOID AND INTERFACE SCIENCE	m@Au-D/B NCs	a cancer cell membrane-camouflaged gold nanocage loading doxorubicin (DOX) and L-buthionine sulfoximine (BSO)	the loading of BSO and DOX could induce ferroptosis through simultaneous effective glutathione (GSH) consumption and reactive oxygen species (ROS) accumulation, repolarize the tumor-associated macrophages (TAMs) from protumor (M2) phenotype to anti-tumor (M1) phenotype			34695762
J	Zhang, J; Yang, J; Zuo, TT; Ma, SY; Xokrat, N; Hu, ZW; Wang, ZH; Xu, R; Wei, YW; Shen, Q	Zhang, Jun; Yang, Jie; Zuo, Tiantian; Ma, Siyu; Xokrat, Nadira; Hu, Zongwei; Wang, Zhihua; Xu, Rui; Wei, Yawen; Shen, Qi	Heparanase-driven sequential released nanoparticles for ferroptosis and tumor microenvironment modulations synergism in breast cancer therapy	BIOMATERIALS	NLC/H(D + F + S) NPs	heparanase (HPSE)-driven sequential released nanoparticles, which modified with beta-cyclodextrin (beta-CD) grafted heparin (NLC/H(D + F + S) NPs) co-loading with doxorubicin (DOX), ferrocene (Fc), and TGF-beta receptor inhibitor (SB431542)	modulating tumor microenvironment, decreasing TAFs activation, and reducing the secretion of TGF-beta, activate ferroptosis pathway, the enhanced ROS also induced the apoptosis pathway	breast cancer		33035717
J	Kim, KS; Choi, B; Choi, H; Ko, MJ; Kim, DH; Kim, DH	Kim, Kwang-Soo; Choi, Bongseo; Choi, Hyunjun; Ko, Min Jun; Kim, Dong-Hwan; Kim, Dong-Hyun	Enhanced natural killer cell anti-tumor activity with nanoparticles mediated ferroptosis and potential therapeutic application in prostate cancer	JOURNAL OF NANOBIOTECHNOLOGY	ferumoxytol	iron oxide nanoparticles	When ferumoxytol mediated ferroptosis of cancer cells was combined with NK cells, the NK cells' cytotoxic function was increased	prostate cancer		36175895
J	Zhang, C; Liu, HF; Gong, M; Yang, M; Yang, ZQ; Xie, YL; Cai, L	Zhang, Chong; Liu, Huifan; Gong, Ming; Yang, Min; Yang, Zhiqiang; Xie, Yuanlong; Cai, Lin	Biomimetic gold nanocages for overcoming chemoresistance of osteosarcoma by ferroptosis and immunogenic cell death	MATERIALS & DESIGN	C-RAuNC	a cancer cell membrane coated gold nanocages loaded with RSL3 (C-RAuNC)	Synergistic treatment of ferroptosis and photothermal therapy (PTT) can perfectly overcome chemoresistance, and immunogenic cell death (ICD) induced by PTT can initiate effective anti-tumor immunity	osteosarcoma (OS)
J	Li, ZW; Rong, L	Li, Zhaowei; Rong, Long	Cascade reaction-mediated efficient ferroptosis synergizes with immunomodulation for high-performance cancer therapy	BIOMATERIALS SCIENCE	a nanozyme-based formulation	ultrasmall CaO2 and Fe3O4 nanoparticles (NPs) were co-loaded onto dendritic mesoporous silica nanoparticles (DMSN) followed by coating with the pH-responsive membrane	synergized efficient ferroptosis with immunomodulation for high-performance cancer therapy			33016289
J	Yao, XX; Yang, BC; Wang, S; Dai, ZC; Zhang, DS; Zheng, XW; Liu, QY	Yao, Xiuxiu; Yang, Baochan; Wang, Shan; Dai, Zhichao; Zhang, Dongsheng; Zheng, Xiuwen; Liu, Qingyun	A novel multifunctional FePt/BP nanoplatform for synergistic photothermal/photodynamic/chemodynamic cancer therapies and photothermally-enhanced immunotherapy	JOURNAL OF MATERIALS CHEMISTRY B	FePt/BP-PEI-FA NCs	FePt nanoparticles (FePt NPs) loaded onto ultrathin black phosphorus nanosheets (BPNs)	enhance synergistic photothermal therapy (PTT), photodynamic therapy (PDT), and chemodynamic therapy (CDT) that target primary tumors			32766612
J	Lei, LL; Dong, Z; Xu, L; Yang, FR; Yin, BL; Wang, YJ; Yue, RY; Guan, GQ; Xu, JT; Song, GS; Zhang, XB	Lei, Lingling; Dong, Zhe; Xu, Li; Yang, Fengrui; Yin, Baoli; Wang, Youjuan; Yue, Renye; Guan, Guoqiang; Xu, Juntao; Song, Guosheng; Zhang, Xiao-Bing	Metal-fluorouracil networks with disruption of mitochondrion enhanced ferroptosis for synergistic immune activation	THERANOSTICS	zinc-fluorouracil metallodrug networks (Zn-Fu MNs)	Zn and Fu via facile one-pot preparation	inactivate mitochondria! electron transport for enhanced ROS production and immune activation			36168615
J	Jiang, Q; Wang, K; Zhang, XY; Ouyang, BS; Liu, HX; Pang, ZQ; Yang, WL	Jiang, Qin; Wang, Kuang; Zhang, Xingyu; Ouyang, Boshu; Liu, Haixia; Pang, Zhiqing; Yang, Wuli	Platelet Membrane-Camouflaged Magnetic Nanoparticles for Ferroptosis-Enhanced Cancer Immunotherapy	SMALL	biomimetic magnetic nanoparticles, Fe3O4-SAS @ PLT	sulfasalazine (SAS)-loaded mesoporous magnetic nanoparticles (Fe3O4) and platelet (PLT) membrane camouflage	sensitize effective ferroptosis and generate mild immunogenicity, enhancing the response rate of non-inflamed tumors			32338436
J	Chen, C; Du, W; Jing, WQ; Sun, P; Shi, CD; Zhang, SC; Liu, Y; Cui, P; Li, AN; Zhang, R; Zhang, J; Yang, ZM; Tang, CW; Xu, FB; Dong, BX; Zhao, K; Jiang, XY	Chen, Chen; Du, Wei; Jing, Weiqiang; Sun, Peng; Shi, Chongdeng; Zhang, Shengchang; Liu, Ying; Cui, Ping; Li, Anning; Zhang, Rui; Zhang, Jing; Yang, Zhenmei; Tang, Chunwei; Xu, Fengbo; Dong, Baixiang; Zhao, Kun; Jiang, Xinyi	Leveraging tumor cell ferroptosis for colorectal cancer treatment via nanoelicitor-activated tumoricidal immunity	CHEMICAL ENGINEERING JOURNAL	a Hypoxia-responsive nanoelicitor (HRNE)	By selfassembling of immune-elicitable polyphenols, Chlorogenic acid (CA) and Mitoxantrone (MIT), with Fe3+ ions, the self-deliverable nanoelicitors were constructed and then cloaked with a hypoxia-responsive hybrid liposomal membrane	Ferroptosis-inducible Fe2+ accompanied with toxic reactive oxygen species was produced via Fenton reaction. An activated tumoricidal immunity was simultaneously co-stimulated by MIT and CA, through which the system xcxe213; to GPX4 pathway was aborted, and the facilitated lipid peroxidation in turn promoted the iron-initiated tumor cell damage.	colorectal cancer
J	Guo, PY; Wang, L; Shang, WT; Chen, JW; Chen, ZY; Xiong, F; Wang, ZQ; Tong, ZC; Wang, KL; Yang, LM; Tian, J; Xu, WH	Guo, Pengyu; Wang, Lu; Shang, Wenting; Chen, Jiuwei; Chen, Ziyin; Xiong, Feng; Wang, Ziqi; Tong, Zhichao; Wang, Keliang; Yang, Liming; Tian, Jie; Xu, Wanhai	Intravesical In Situ Immunostimulatory Gel for Triple Therapy of Bladder Cancer	ACS APPLIED MATERIALS & INTERFACES	AuNRs&IONs@Gel	a gel delivery platform, embedded gold nanorods (AuNRs), and iron oxide nanoparticles (IONs)	Local high concentrations of IONs can be absorbed by cancer cell to induce ferroptosis. Moreover, tumor-associated macrophages which often display an immune-suppressive M2-like phenotype will be repolarized by IONs into the antitumor M1-like phenotype	Bladder cancer		33236624
J	Zhang, F; Li, F; Lu, GH; Nie, WD; Zhang, LJ; Lv, YL; Bao, WE; Gao, XY; Wei, W; Pu, KY; Xie, HY	Zhang, Fan; Li, Feng; Lu, Gui-Hong; Nie, Weidong; Zhang, Lijun; Lv, Yanlin; Bao, Weier; Gao, Xiaoyong; Wei, Wei; Pu, Kanyi; Xie, Hai-Yan	Engineering Magnetosomes for Ferroptosis/Immunomodulation Synergism in Cancer	ACS NANO	a biomimetic magnetosome	n Fe304 magnetic nanocluster (NC) as the core and pre-engineered leukocyte membranes as the cloak, wherein TGF-fl inhibitor (Ti) can be loaded inside the membrane and PD-1 antibody (Pa) can be anchored on the membrane surface	favor the ferroptosis/immunomodulation synergism in cancer			31046234
J	Li, Q; Su, R; Bao, X; Cao, KX; Du, YY; Wang, NY; Wang, JF; Xing, F; Yan, F; Huang, KK; Feng, SH	Li, Qing; Su, Rui; Bao, Xin; Cao, Kunxia; Du, Yangyang; Wang, Nanya; Wang, Jianfeng; Xing, Fan; Yan, Fei; Huang, Keke; Feng, Shouhua	Glycyrrhetinic acid nanoparticles combined with ferrotherapy for improved cancer immunotherapy	ACTA BIOMATERIALIA	(GCMNPs)	A leukocyte membrane coated poly (lactic-co-glycolic acid) encapsulating glycyrrhetinic acid	GCMNPs synergized with ferumoxytol and anti-PD-Ll synergistically improve T-cell immune response	acute myeloid leukemia and colorectal cancer		35314366
J	Ling, YY; Wang, WJ; Hao, L; Wu, XW; Liang, JH; Zhang, H; Mao, ZW; Tan, CP	Ling, Yu-Yi; Wang, Wen-Jin; Hao, Liang; Wu, Xiao-Wen; Liang, Jing-Hao; Zhang, Hang; Mao, Zong-Wan; Tan, Cai-Ping	Self-Amplifying Iridium(III) Photosensitizer for Ferroptosis-Mediated Immunotherapy Against Transferrin Receptor-Overexpressing Cancer	SMALL	(IrFc1)	a ferrocene-containing Ir(III) photosensitizer	Upon irradiation, IrFc1 induces the generation of lipid oxidation to cause ferroptosis in TNBC cells, which promotes immunogenic cell death (ICD) under both normoxia and hypoxia	triple-negative breast cancer (TNBC)		36310137
J	Chen, QJ; Liu, LS; Lu, YF; Chen, XL; Zhang, YJ; Zhou, WX; Guo, Q; Li, C; Zhang, YW; Zhang, Y; Liang, DH; Sun, T; Jiang, C	Chen, Qinjun; Liu, Lisha; Lu, Yifei; Chen, Xinli; Zhang, Yujie; Zhou, Wenxi; Guo, Qin; Li, Chao; Zhang, Yiwen; Zhang, Yu; Liang, Donghui; Sun, Tao; Jiang, Chen	Tumor Microenvironment-Triggered Aggregated Magnetic Nanoparticles for Reinforced Image-Guided Immunogenic Chemotherapy	ADVANCED SCIENCE	ETP-PtFeNP	enolase targeting peptide modified Pt-prodrug loaded Fe3O4 nanoparticles	leading to ICD-associated immunogenicity enhancement and specific antitumor immune responses			30937276
J	Han, WB; Duan, XP; Ni, KY; Li, YY; Chan, C; Lin, WB	Han, Wenbo; Duan, Xiaopin; Ni, Kaiyuan; Li, Youyou; Chan, Christina; Lin, Wenbin	Co-delivery of dihydroartemisinin and pyropheophorbide-iron elicits ferroptosis to potentiate cancer immunotherapy	BIOMATERIALS	ZnP@DHA/Pyro-Fe particles	DHA in an immunogenic fashion and the maximization of in vivo antitumor efficacy of DHA by co-delivering a cholesterol derivative of DHA (Chol-DHA) and Pyropheophorbide-iron (PyroFe)	the combination of DHA and Pyro-Fe sensitizes non-immunogenic colorectal tumors to anti-PD-L1 checkpoint blockade immunotherapy			34920370
J	Ruiz-de-Angulo, A; Bilbao-Asensio, M; Cronin, J; Evans, SJ; Clift, MJD; Llop, J; Feiner, IVJ; Beadman, R; Bascaran, KZ; Mareque-Rivas, JC	Ruiz-de-Angulo, Ane; Bilbao-Asensio, Marc; Cronin, James; Evans, Stephen J.; Clift, Martin J. D.; Llop, Jordi; Feiner, Irene V. J.; Beadman, Rhiannon; Bascaran, Kepa Zamacola; Mareque-Rivas, Juan C.	Chemically Programmed Vaccines: Iron Catalysis in Nanoparticles Enhances Combination Immunotherapy and Immunotherapy-Promoted Tumor Ferroptosis	ISCIENCE	(IONVs)	iron oxide-loaded nanovaccines	The IONVs trigger danger signals and use molecular disassembly and reversible covalent bonds for targeted antigen delivery and improved immunostimulatory capacity and catalytic iron for targeting tumor cell ferroptosis. IONV- and antibody-mediated TME modulation interfaced with imaging was important toward achieving complete eradication of aggressive and established tumors, eliciting long-lived p…			32919370
J	Li, JM; Zhou, Y; Liu, JQ; Yang, XT; Zhang, K; Lei, L; Hu, HL; Zhang, HL; Ouyang, L; Gao, HL	Li, Jiamei; Zhou, Yang; Liu, Jiaqi; Yang, Xiaotong; Zhang, Kai; Lei, Lei; Hu, Haili; Zhang, Huilin; Ouyang, Liang; Gao, Huile	Metal-phenolic networks with ferroptosis to deliver NIR-responsive CO for synergistic therapy	JOURNAL OF CONTROLLED RELEASE	FeCO-IR820@FeIIITA	thermosensitive boronic acid group -containing CO prodrug was synthesized and fabricated with tannic acid (TA) and iron (Fe) to form metal -phenolic networks, and then loaded with near-infrared (NIR) photothermal agent IR820	Ferroptosis can also be enhanced due to the Fe3+ incorporation. After TA reduced Fe3+ into Fe2+, Fe2+ might lead to intracellular Fenton reaction. Furthermore, in combination with CTLA-4 blockade immunotherapy			36272661
J	Wang, Y; Chen, QJ; Song, HL; Zhang, YW; Chen, HY; Liu, PX; Sun, T; Jiang, C	Wang, Yu; Chen, Qinjun; Song, Haolin; Zhang, Yiwen; Chen, Hongyi; Liu, Peixin; Sun, Tao; Jiang, Chen	A Triple Therapeutic Strategy with Antiexosomal Iron Efflux for Enhanced Ferroptosis Therapy and Immunotherapy	SMALL	siProminin2	biocompatible hybrid nanoparticles composed of the iron oxide nanoparticles, polymers with oxaliplatin attached	The siProminin2 mediated exosomal inhibition can restore the intracellular iron concentration, which can also inhibit the secretion of tumor cell-derived exosomes. The combination of immunotherapy with oxaliplatin, ferroptosis-based cancer therapy and inhibition of tumor cell-derived exosomes can enhance the immune activation effects.			36071027
J	Song, RD; Li, TL; Ye, JY; Sun, F; Hou, B; Saeed, M; Gao, J; Wang, YJ; Zhu, QW; Xu, Z; Yu, HJ	Song, Rundi; Li, Tianliang; Ye, Jiayi; Sun, Fang; Hou, Bo; Saeed, Madiha; Gao, Jing; Wang, Yingjie; Zhu, Qiwen; Xu, Zhiai; Yu, Haijun	Acidity-Activatable Dynamic Nanoparticles Boosting Ferroptotic Cell Death for Immunotherapy of Cancer	ADVANCED MATERIALS	Acidity-Activatable Dynamic Nanoparticles	The nanoparticles are engineered by integrating an ionizable block copolymer and acid-liable phenylboronate ester (PBE) dynamic covalent bonds for tumor-specific delivery of the ferroptosis inducer, a glutathione peroxidase 4 inhibitor RSL-3.	by protonation of the ionizable core, and significantly recruit tumor-infiltrating T lymphocytes for interferon gamma secretion, and thus sensitize the tumor cells to RSL-3-inducible ferroptosis.			34170581
J	Zhang, LX; Song, Y; Cao, KX; Du, YY; Han, MD; Shi, Z; Yan, F; Feng, SH	Zhang, Lingxiao; Song, Yue; Cao, Kunxia; Du, Yangyang; Han, Mingda; Shi, Zhan; Yan, Fei; Feng, Shouhua	Hepcidin-Based Nanocomposites for Enhanced Cancer Immunotherapy by Modulating Iron Export-Mediated N6-Methyladenosine RNA Transcript	ADVANCED FUNCTIONAL MATERIALS	AuPB@LMHep	a ferro-therapeutic nanoplatform is designed using fusing hepcidin and leukemia cell-membrane vesicles on gold nanoparticles (AuNPs)-loaded hollow mesoporous Prussian Blue	through ferroportin and is subsequently internalized and disintegrated into iron and AuNPs through autophagy. The accumulation of iron due to blockade of ferroportin-mediated iron efflux and the depletion of glutathione by the AuNPs triggered ferroptosis. Furthermore, iron accumulation inactivated the endogenous iron-dependent m(6)A demethylase, thereby increasing global m(6)A RNA modification an…	leukemia cancer
J	Chen, C; Wang, ZY; Jia, SR; Zhang, Y; Ji, SL; Zhao, Z; Kwok, RTK; Lam, JWY; Ding, D; Shi, Y; Tang, BZ	Chen, Chao; Wang, Zaiyu; Jia, Shaorui; Zhang, Yuan; Ji, Shenglu; Zhao, Zheng; Kwok, Ryan T. K.; Lam, Jacky W. Y.; Ding, Dan; Shi, Yang; Tang, Ben Zhong	Evoking Highly Immunogenic Ferroptosis Aided by Intramolecular Motion-Induced Photo-Hyperthermia for Cancer Therapy	ADVANCED SCIENCE	TPA-NDTA NP	a novel high-performance photothermal nanoparticle	exploiting energy via excited-state intramolecular motion and employed for immensely assisting ferroptosis inducer to evoke highly efficient ICD through ferroptosis pathway			35132824
J	Fang, T; Ma, S; Wei, Y; Yang, J; Zhang, J; Shen, Q	Fang, T.; Ma, S.; Wei, Y.; Yang, J.; Zhang, J.; Shen, Q.	Catalytic immunotherapy-photothermal therapy combination for melanoma by ferroptosis-activating vaccine based on artificial nanoenzyme	MATERIALS TODAY CHEMISTRY	CM CTNPs@OVA	solid mes-oporous copper telluride nanoparticles, ovalbumin (OVA) loaded in mesoporous, and melanoma cell membrane coating surface.	release copper ions for ferroptosis initiation, and OVA directly maturated dendritic cell (DC) as exogenous antigens extracellularly. ICD was then induced by ferroptosis pathway and PTT to release damage-associated molecular patterns for DC maturation and subsequent T cells recruitment
J	Chin, YC; Yang, LX; Hsu, FT; Hsu, CW; Chang, TW; Chen, HY; Chen, LYC; Chia, ZC; Hung, CH; Su, WC; Chiu, YC; Huang, CC; Liao, MY	Chin, Yu-Cheng; Yang, Li-Xing; Hsu, Fei-Ting; Hsu, Che-Wei; Chang, Te-Wei; Chen, Hsi-Ying; Chen, Linda Yen-Chien; Chia, Zi Chun; Hung, Chun-Hua; Su, Wu-Chou; Chiu, Yi-Chun; Huang, Chih-Chia; Liao, Mei-Yi	Iron oxide@chlorophyll clustered nanoparticles eliminate bladder cancer by photodynamic immunotherapy-initiated ferroptosis and immunostimulation	JOURNAL OF NANOBIOTECHNOLOGY	Fe3O4@Chl/Fe CNPs	cluster-structured nanoparticles (CNPs) assembled from Fe3O4 and iron chlorophyll (Chl/Fe) photosensitizers	reprogramming of the tumor microenvironment from immunosuppressive to immunostimulatory after PDT-CDT treatment, which was demonstrated by the reduction of PD-L1 (lower "off" signal to the effector immune cells), IDO-1, TGF-beta, and M2-like macrophages and the induction of CD8(+) T cells on BC sections	bladder cancer		35953837
J	Du, YQ; Zhang, R; Yang, JN; Liu, SK; Zhou, JL; Zhao, RX; He, F; Zhang, YQ; Yang, PAP; Lin, J	Du, Yaqian; Zhang, Rui; Yang, Jiani; Liu, Shikai; Zhou, Jialing; Zhao, Ruoxi; He, Fei; Zhang, Yanqiao; Yang, Piaoping; Lin, Jun	A Closed-Loop Therapeutic Strategy Based on Mutually Reinforced Ferroptosis and Immunotherapy	ADVANCED FUNCTIONAL MATERIALS	a "closed-loop" therapy	copper silicate and iron silicate mesoporous hollow nanospheres, followed by in situ growth of Au nanoparticles and loading of an immune adjuvant resiquimod R848	The onset of ferroptosis in tumor cells is thus enhanced and an immune response with immunogenic cell death (ICD) is triggered, promoting the dendritic cells (DCs) maturation and T cell infiltration. Interferon gamma (IFN-gamma) released from CD8(+) T cells downregulates the expression of SLC7A11 and GPX4, which in turn enhances ferroptosis expression, thus constituting a "closed-Loop" therapy.
J	Sepand, MR; Ranjbar, S; Kempson, IM; Akbariani, M; Muganda, WCA; Muller, M; Ghahremani, MH; Raoufi, M	Sepand, Mohammad Reza; Ranjbar, Sheyda; Kempson, Ivan M.; Akbariani, Mostafa; Muganda, Willis Collins Akeyo; Mueller, Mareike; Ghahremani, Mohammad Hossein; Raoufi, Mohammad	Targeting non-apoptotic cell death in cancer treatment by nanomaterials: Recent advances and future outlook	NANOMEDICINE-NANOTECHNOLOGY BIOLOGY AND MEDICINE					review	32623018
J	Liang, H; Wu, XY; Zhao, GZ; Feng, K; Ni, KY; Sun, XL	Liang, Huan; Wu, Xiyao; Zhao, Guizhen; Feng, Kai; Ni, Kaiyuan; Sun, Xiaolian	Renal Clearable Ultrasmall Single-Crystal Fe Nanoparticles for Highly Selective and Effective Ferroptosis Therapy and Immunotherapy	JOURNAL OF THE AMERICAN CHEMICAL SOCIETY	iRGD-bccUSINPs	iRGD peptide and Fe core around 2 nm and an iron oxide shell less than 0.7 nm	stayed stable in a normal physiological environment but were highly active in a tumor microenvironment because of the selective acidic etching of an Fe3O4 shell and the exposure of the Fe(0) core. The bcc-USINPs could efficiently induce tumor cell ferroptosis and immunogenetic cell death at a very low concentration.			34473493
J	Xu, QB; Zhan, GT; Zhang, ZL; Yong, TY; Yang, XL; Gan, L	Xu, Qingbo; Zhan, Guiting; Zhang, Zelong; Yong, Tuying; Yang, Xiangliang; Gan, Lu	Manganese porphyrin-based metal-organic framework for synergistic sonodynamic therapy and ferroptosis in hypoxic tumors	THERANOSTICS	Mn-MOF	A manganese porphyrin-based metal-organic framework	self-supply oxygen (O-2) and decrease GSH for enhanced SDT( ultrasound (US)-triggered sonodynamic therapy) and ferroptosis			33408790
J	Ren, JJ; Zhou, J; Liu, H; Jiao, XD; Cao, Y; Xu, ZG; Kang, YJ; Xue, P	Ren, Junjie; Zhou, Jing; Liu, Han; Jiao, Xiaodan; Cao, Yang; Xu, Zhigang; Kang, Yuejun; Xue, Peng	Ultrasound (US)-activated redox dyshomeostasis therapy reinforced by immunogenic cell death (ICD) through a mitochondrial targeting liposomal nanosystem	THERANOSTICS	Mitochondrial-targeting liposomal nanoparticles (abbreviated MLipRIR NPs)	the encapsulation of R162 (inhibitor of glutamate dehydrogenase 1 [GDH1]) and IR780 (a hydrophobic sonosensitizer) within the lipid bilayer	GSH depletion accompanied by GPx deactivation causes severe ferroptosis of tumor cells through the accumulation of lipid peroxides. Such intracellular redox dyshomeostasis effectively triggers immunogenic cell death (ICD), which can activate antitumor immunity for the suppression of both primary and distant tumors with the aid of immune checkpoint blockade			34646381
J	Wu, FX; Chen, HR; Liu, RQ; Suo, YK; Li, QQ; Zhang, YL; Liu, HG; Cheng, Z; Chang, YL	Wu, Fengxia; Chen, Haoran; Liu, Ruiqi; Suo, Yongkuan; Li, Qiqing; Zhang, Youlin; Liu, Hongguang; Cheng, Zhen; Chang, Yulei	Modulation of the Tumor Immune Microenvironment by Bi2Te3-Au/Pd-Based Theranostic Nanocatalysts Enables Efficient Cancer Therapy	ADVANCED HEALTHCARE MATERIALS	Bi2Te3-Au/Pd	a second near-infrared (NIR-II) photothermal-nanocatalyst by decorating Bi2Te3 nanosheets with ultrasmall Au/Pd bimetallic nanoparticles	The peroxidase (POD)-like and catalase (CAT)-like activities, and glutathione (GSH) consumption capacity of Au/Pd modulates the TME by disrupting the intracellular redox homeostasis and relieving hypoxia in the TME. Notably, the amplified oxidative stress induces the accumulation of lipid hydroperoxides (LPO) for enhanced ferroptosis			35848849
J	Liu, Y; Quan, XB; Li, J; Huo, JW; Li, X; Zhao, ZP; Li, SM; Wan, J; Li, J; Liu, S; Wang, T; Zhang, X; Guan, B; Wen, R; Zhao, ZW; Wang, CR; Bai, CL	Liu, Yang; Quan, Xuebo; Li, Jie; Huo, Jiawei; Li, Xing; Zhao, Zhongpu; Li, Shumu; Wan, Jing; Li, Jiao; Liu, Shuai; Wang, Tao; Zhang, Xing; Guan, Bo; Wen, Rui; Zhao, Zhenwen; Wang, Chunru; Bai, Chunli	Liposomes embedded with PEGylated iron oxide nanoparticles enable ferroptosis and combination therapy in cancer	NATIONAL SCIENCE REVIEW	Lp-IO	liposomes embedded with PEG-coated 3 nm gamma-Fe2O3 nanoparticles in the bilayer	resulting in efficient initiation of lipid peroxidation and thus ferroptosis in cancer cells. Additionally, Lp-IO enabled traceable magnetic resonance imaging and pH/ROS dual-responsive drug delivery			36684514
J	Du, YY; Han, MD; Cao, KX; Li, Q; Pang, JX; Dou, LP; Liu, SJ; Shi, Z; Yan, F; Feng, SH	Du, Yangyang; Han, Mingda; Cao, Kunxia; Li, Qing; Pang, Jiuxia; Dou, Liping; Liu, Shujun; Shi, Zhan; Yan, Fei; Feng, Shouhua	Gold Nanorods Exhibit Intrinsic Therapeutic Activity via Controlling N6-Methyladenosine-Based Epitranscriptomics in Acute Myeloid Leukemia	ACS NANO	GNRa-CSP12	gold nanorods (GNRs) of different aspect ratios using a binary surfactant mixture of hexadecyltrimethylammonium bromide and sodium oleate	abrogated endogenous Fe2+-dependent m(6)A demethylase activity	leukemia cancer		34694795
J	Xu, Y; Guo, YQ; Zhang, CC; Zhan, MS; Jia, L; Song, SL; Jiang, CJ; Shen, MW; Shi, XY	Xu, Yao; Guo, Yunqi; Zhang, Changchang; Zhan, Mengsi; Jia, Liang; Song, Shaoli; Jiang, Chunjuan; Shen, Mingwu; Shi, Xiangyang	Fibronectin-Coated Metal-Phenolic Networks for Cooperative Tumor Chemo-/Chemodynamic/Immune Therapy via Enhanced Ferroptosis-Mediated Immunogenic Cell Death	ACS NANO	DOX-TAF@FN	a multifunctional theranostic nanoplatform based on doxorubicin (DOX)-loaded tannic acid (TA)-iron (Fe) networks (for short, TAF) coated with fibronectin (FN)	significant immunogenic cell death can be caused through enhanced ferroptosis of cancer cells via cooperative Fe-based chemodynamic therapy and DOX chemotherapy.			35023715
J	Pan, WL; Tan, Y; Meng, W; Huang, NH; Zhao, YB; Yu, ZQ; Huang, Z; Zhang, WH; Sun, B; Chen, JX	Pan, Wei-Lun; Tan, Yong; Meng, Wei; Huang, Nai-Han; Zhao, Yi-Bang; Yu, Zhi-Qiang; Huang, Zhong; Zhang, Wen-Hua; Sun, Bin; Chen, Jin-Xiang	Microenvironment-driven sequential ferroptosis, photodynamic therapy, and chemotherapy for targeted breast cancer therapy by a cancer-cell-membrane-coated nanoscale metal-organic framework	BIOMATERIALS	PFTT@CM	polyvinyl pyrrolidone (PVP) dispersed nanoscale metal-organic framework (NMOF) of Fe-TCPP (TCPP = tetrakis (4-carboxyphenyl) porphyrin) loaded with hypoxia-activable prodrug tirapazamine (TPZ) and coated by the cancer cell membrane (CM)	triggers ferroptosis and dramatically enhances photodynamic therapy (PDT) efficacy			35247637
J	Li, P; Gao, MQ; Hu, ZJ; Xu, T; Chen, JR; Ma, YX; Li, SW; Gu, YQ	Li, Ping; Gao, Mengqiu; Hu, Zijian; Xu, Tian; Chen, Jieru; Ma, Yuxuan; Li, Siwen; Gu, Yueqing	Synergistic ferroptosis and macrophage re-polarization using engineering exosome-mimic M1 nanovesicles for cancer metastasis suppression	CHEMICAL ENGINEERING JOURNAL	CCR2(+)-Fe-M1-Nys	M1 macrophages engineered with up-regulated CCR2 expression are employed as Fe3O4 nanoparticles carrier. Modified macrophages are further extruded into exosome-mimic nanovesicles (denoted as CCR2(+)-Fe-M1-Nys) for preferential delivery	catalyzer of Fenton Reaction and facilitate ferroptosis in tumor, which collectively induce macrophages repolarization thereby provoke tumor-specific immune response	lung cancer
J	Yang, YC; Tian, Q; Wu, SQ; Li, YX; Yang, K; Yan, Y; Shang, L; Li, AP; Zhang, LB	Yang, Yingchun; Tian, Qing; Wu, Shuqi; Li, Yixiao; Yang, Ke; Yan, Yi; Shang, Li; Li, Aipeng; Zhang, Lianbing	Blue light-triggered Fe2+-release from monodispersed ferrihydrite nanoparticles for cancer iron therapy	BIOMATERIALS	monodispersed ferrihydrite nanoparticles	monodispersed ferrihydrite nanoparticles	Under common blue light illumination, a large amount of Fe2+ could be released from ferrihydrite and promote the iron/reactive oxygen species (ROS)-related irreversible DNA fragmentation and glutathione peroxidase 4 (GPX4) inhibition, which led to the apoptosis- and ferroptosis-depended cancer cell proliferation inhibition. On mice, this method induced tumor associated macrophage (TAM) polarizati…			33690102
J	Zhang, DS; Cui, P; Dai, ZC; Yang, BC; Yao, XX; Liu, QY; Hu, ZF; Zheng, XW	Zhang, Dongsheng; Cui, Ping; Dai, Zhichao; Yang, Baochan; Yao, Xiuxiu; Liu, Qingyun; Hu, Zunfu; Zheng, Xiuwen	Tumor microenvironment responsive FePt/MoS2 nanocomposites with chemotherapy and photothermal therapy for enhancing cancer immunotherapy	NANOSCALE	Multifunctional FePt/MoS2-FA nanocomposites (FPMF NCs)	anchoring FePt nanoparticles and folic acid (FA) on MoS2 nanosheets	the primary tumor cells could be ablated by photothermal therapy (PTT). Moreover, the metastatic tumors were eliminated effectively with the help of oligodeoxynucleotides containing cytosine-guanine (CpG ODNs) combined with systemic checkpoint blockade therapy using an anti-CTLA4 antibody			31599915
J	Xu, T; Ma, YY; Yuan, QL; Hu, HX; Hu, XK; Qian, ZY; Rolle, JK; Gu, YQ; Li, SW	Xu, Tian; Ma, Yuying; Yuan, Qinling; Hu, Huixin; Hu, Xinkai; Qian, Zhiyu; Rolle, Janiqua Kyiesha; Gu, Yueqing; Li, Siwen	Enhanced Ferroptosis by Oxygen-Boosted Phototherapy Based on a 2-in-1 Nanoplatform of Ferrous Hemoglobin for Tumor Synergistic Therapy	ACS NANO	SRF@Hb-Ce6	hemoglobin (Hb) is connected with the photosensitizer chlorin e6 (Ce6) to construct a 2-in-1 nanoplatform (SRF@Hb-Ce6) with Sorafenib (SRF, ferroptosis promotor) loaded	Benefiting from the intrinsic presence of Fe capable of binding oxygen, hemoglobin concurrently furnishes oxygen for oxygen-dependent PDT and Fe for Fe-dependent ferroptosis, PDT strengthens ferroptosis by recruiting immune cells to secrete IFN-gamma, which can sensitize the tumor to ferroptosis			32155051
J	Meng, YF; Zhang, DS; Sun, YQ; Dai, ZC; Zhang, TT; Yu, DX; Zhang, GR; Zheng, XW	Meng, Yanfei; Zhang, Dongsheng; Sun, Yunqiang; Dai, Zhichao; Zhang, Tiantian; Yu, Dexin; Zhang, Gaorui; Zheng, Xiuwen	Core-shell FePt-cube@covalent organic polymer nanocomposites: a multifunctional nanocatalytic agent for primary and metastatic tumor treatment	JOURNAL OF MATERIALS CHEMISTRY B	multifunctional nanotherapeutic agent FePt@COP-FA nanocomposites (FPCF NCs)	First, magnetic FePt-cubes were synthesized by the solvothermal method for the first time and modified by carboxylated by 3-(4-hydroxyphenyl) propionic acid (DHCA) achieving carboxylation. Next, benzidine (BD) and 1,3,5-triformylphloroglucinol (Tp) as two monomers were anchored on the surface of FePt-cubes for initiating the Schiff-base reaction to obtain COP shells. In addition, to enhance the s…	in the tumor microenvironment (TME), FePt could catalyze intracellular over-expressed H2O2 to generate highly active hydroxyl radicals (OH), which could not only induce the apoptosis of tumor cells, but also activate the "ferroptosis" pathway resulting in the lipid peroxide accumulation and ferroptotic cell death. Moreover, owing to the excellent photothermal effect, the FPCF NCs could effectivel…			33191409
J	Liu, B; Ji, QF; Cheng, Y; Liu, M; Zhang, BL; Mei, QB; Liu, DZ; Zhou, SY	Liu, Bao; Ji, Qifeng; Cheng, Ying; Liu, Miao; Zhang, Bangle; Mei, Qibing; Liu, Daozhou; Zhou, Siyuan	Biomimetic GBM-targeted drug delivery system boosting ferroptosis for immunotherapy of orthotopic drug-resistant GBM	JOURNAL OF NANOBIOTECHNOLOGY	GBM-targeted drug delivery system (Fe3O4-siPD-L1@M--(Bv2) )		induced ferroptosis of GBM cells and maturation of DC cell, and it also increased the ratio between M1-type microglia and M2-type microglia in orthotopic drug-resistant GBM tissue	glioblastoma		35351131
J	Deng, HZ; Zhang, J; Yang, YF; Yang, J; Wei, YW; Ma, SY; Shen, Q	Deng, Huizi; Zhang, Jun; Yang, Yifan; Yang, Jie; Wei, Yawen; Ma, Siyu; Shen, Qi	Chemodynamic and Photothermal Combination Therapy Based on Dual-Modified Metal-Organic Framework for Inducing Tumor Ferroptosis/Pyroptosis	ACS APPLIED MATERIALS & INTERFACES	(MP@PI)	the metal-organic framework (MOF) modified with polydopamine (PDA) and IR820 to loaded with piperlongumine (PL)	The MOF and PL respectively served as the iron source and H2O, source, performing chemodynamic therapy (CDT) for eliciting ferroptosis. Meanwhile the iron source induces pyroptosis in tumor cells			35588091
J	Cao, KX; Du, YY; Bao, X; Han, MD; Su, R; Pang, JX; Liu, SJ; Shi, Z; Yan, F; Feng, SH	Cao, Kunxia; Du, Yangyang; Bao, Xin; Han, Mingda; Su, Rui; Pang, Jiuxia; Liu, Shujun; Shi, Zhan; Yan, Fei; Feng, Shouhua	Glutathione-Bioimprinted Nanoparticles Targeting of N6-methyladenosine FTO Demethylase as a Strategy against Leukemic Stem Cells	SMALL	GNPIPP12MA	FTO inhibitor-loaded GSH-bioimprinted nanocomposites	targeting of the FTO/m(6)A pathway synergized GSH depletion for enhancing anti-leukemogenesis. GNPIPP12MA can selectively target leukemia blasts, especially LSCs, and induce ferroptosis by disrupting intracellular redox status	acute myeloid leukemia (AML)		35119204
J	Chen, YC; Shang, HT; Wang, CY; Zeng, JQ; Zhang, ST; Wu, BL; Cheng, W	Chen, Yichi; Shang, Haitao; Wang, Chunyue; Zeng, Jiaqi; Zhang, Shentao; Wu, Bolin; Cheng, Wen	RNA-Seq Explores the Mechanism of Oxygen-Boosted Sonodynamic Therapy Based on All-in-One Nanobubbles to Enhance Ferroptosis for the Treatment of HCC	INTERNATIONAL JOURNAL OF NANOMEDICINE	RSL3@O2-ICG NBs	nanobubbles (NBs) were connected with the sonosensitizer Indocyanine green (ICG) to construct a 2-in-1 nanoplatform loaded with RAS-selective lethal (RSL3, ferroptosis promoter)	enhance SDT and ferroptosis	hepatocellular carcinoma (HCC)		35027829
J	Xiong, H; Wang, C; Wang, ZH; Lu, HP; Yao, J	Xiong, Hui; Wang, Cheng; Wang, Zihan; Lu, Haipeng; Yao, Jing	Self-assembled nano-activator constructed ferroptosis-immunotherapy through hijacking endogenous iron to intracellular positive feedback loop	JOURNAL OF CONTROLLED RELEASE	a nano-activator (DAR)	doxorubicin (DOX), tannic-acid (TA) and IR820	The produced ROS could be effectively distributed in intracellular lysosomes and ERs to facilitate ferroptosis and immunotherapy respectively.			33689796
J	Guo, WN; Wu, ZJ; Chen, JR; Guo, S; You, WM; Wang, SJ; Ma, JY; Wang, HN; Wang, XX; Wang, H; Ma, JJ; Yang, YQ; Tian, YZ; Shi, Q; Gao, TW; Yi, XL; Li, CY	Guo, Weinan; Wu, Zhenjie; Chen, Jianru; Guo, Sen; You, Weiming; Wang, Sijia; Ma, Jinyuan; Wang, Huina; Wang, Xiangxu; Wang, Hao; Ma, Jingjing; Yang, Yuqi; Tian, Yangzi; Shi, Qiong; Gao, Tianwen; Yi, Xiuli; Li, Chunying	Nanoparticle delivery of miR-21-3p sensitizes melanoma to anti-PD-1 immunotherapy by promoting ferroptosis	JOURNAL FOR IMMUNOTHERAPY OF CANCER	MiR-21-3p-loaded gold nanoparticles	MiR-21-3p-loaded gold nanoparticles	acilitate IFN-gamma-mediated ferroptosis by potentiating lipid peroxidation. miR-21-3p increased the ferroptosis sensitivity by directly targeting thioredoxin reductase 1 (TXNRD1) to enhance lipid reactive oxygen species (ROS) generation.			35738798
				CANCER CELL INTERNATIONAL

## Sheet: table S8
Publication Type	Authors	Article Title	Source Title	ISSN	eISSN	Publication Date	Publication Year	Volume	Issue	Start Page	End Page	Article Number	DOI	DOI Link	Book DOI	Early Access Date	Pubmed Id
J	Liu, LF; Jin, H; Dong, MY; Tian, JW; Li, HS; Liu, QT; Chen, YB; Zou, ZZ	Identification of ferroptosis-related signature with potential implications in prognosis and immunotherapy of renal cell carcinoma	APOPTOSIS	1360-8185	1573-675X	DEC	2022	27	11-12	946	960		10.1007/s10495-022-01766-5	0		AUG 2022	36028785
J	Jia, CL; Yang, F; Li, RN	Prognostic Model Construction and Immune Microenvironment Analysis of Breast Cancer Based on Ferroptosis-Related lncRNAs	INTERNATIONAL JOURNAL OF GENERAL MEDICINE		1178-7074		2021	14		9817	9831		10.2147/IJGM.S342783	0			34949938
J	Qin, Y; Zhang, D; Zhang, H; Hou, L; Wang, Z; Yang, L; Zhang, MK; Zhao, G; Yao, Q; Ling, R; Zhang, JL	Construction of a ferroptosis-related five-lncRNA signature for predicting prognosis and immune response in thyroid carcinoma	CANCER CELL INTERNATIONAL		1475-2867	SEP 29	2022	22	1			296	10.1186/s12935-022-02674-z	0			36175889
J	Lu, W; Wu, YH; Huang, SY; Zhang, DS	A Ferroptosis-Related Gene Signature for Predicting the Prognosis and Drug Sensitivity of Head and Neck Squamous Cell Carcinoma	FRONTIERS IN GENETICS		1664-8021	OCT 21	2021	12				755486	10.3389/fgene.2021.755486	0			34745224
J	Xu, FS; Zhang, ZL; Zhao, YD; Zhou, Y; Pei, HH; Bai, L	Bioinformatic mining and validation of the effects of ferroptosis regulators on the prognosis and progression of pancreatic adenocarcinoma	GENE	0378-1119	1879-0038	AUG 30	2021	795				145804	10.1016/j.gene.2021.145804	0		JUL 2021	34175402
J	He, FN; Chen, ZG; Deng, WT; Zhan, T; Huang, XT; Zheng, YQ; Yang, HD	Development and validation of a novel ferroptosis-related gene signature for predicting prognosis and immune microenvironment in head and neck squamous cell carcinoma	INTERNATIONAL IMMUNOPHARMACOLOGY	1567-5769	1878-1705	SEP	2021	98				107789	10.1016/j.intimp.2021.107789	0		JUN 2021	34130150
J	Da, QG; Ren, MM; Huang, L; Qu, JH; Yang, QH; Xu, JA; Ma, Q; Mao, XX; Cai, YF; Zhao, DW; Luo, JH; Yan, ZL; Sun, L; Ouyang, KF; Zhang, XW; Han, Z; Liu, JK; Wang, T	Identification and Validation of a Ferroptosis-Related Signature for Predicting Prognosis and Immune Microenvironment in Papillary Renal Cell Carcinoma	INTERNATIONAL JOURNAL OF GENERAL MEDICINE		1178-7074		2022	15		2963	2977		10.2147/IJGM.S354882	0			35313551
J	Wen, K; Yan, YC; Shi, JY; Hu, L; Wang, WD; Liao, H; Li, HM; Zhu, Y; Mao, K; Xiao, ZY	Construction and Validation of a Combined Ferroptosis and Hypoxia Prognostic Signature for Hepatocellular Carcinoma	FRONTIERS IN MOLECULAR BIOSCIENCES		2296-889X	DEC 17	2021	8				809672	10.3389/fmolb.2021.809672	0			34977159
J	Gou, QH; Liu, ZJ; Xie, YX; Deng, YL; Ma, J; Li, JP; Zheng, H	Systematic evaluation of tumor microenvironment and construction of a machine learning model to predict prognosis and immunotherapy efficacy in triple-negative breast cancer based on data mining and sequencing validation	FRONTIERS IN PHARMACOLOGY		1663-9812	SEP 26	2022	13				995555	10.3389/fphar.2022.995555	0			36225561
J	Liu, TS; Luo, HL; Zhang, JY; Hu, XS; Zhang, J	Molecular identification of an immunity- and Ferroptosis-related gene signature in non-small cell lung Cancer	BMC CANCER		1471-2407	JUL 6	2021	21	1			783	10.1186/s12885-021-08541-w	0			34229636
J	Li, JZ; Xiang, RS; Song, W; Wu, J; Kong, C; Fu, T	A Novel Ferroptosis-Related LncRNA Pair Prognostic Signature Predicts Immune Landscapes and Treatment Responses for Gastric Cancer Patients	FRONTIERS IN GENETICS		1664-8021	JUN 20	2022	13				899419	10.3389/fgene.2022.899419	0			35795206
J	Wang, H; Cheng, Q; Chang, KK; Bao, LJ; Yi, XF	Integrated Analysis of Ferroptosis-Related Biomarker Signatures to Improve the Diagnosis and Prognosis Prediction of Ovarian Cancer	FRONTIERS IN CELL AND DEVELOPMENTAL BIOLOGY	2296-634X		JAN 5	2022	9				807862	10.3389/fcell.2021.807862	0			35071242
J	Wang, YR; Zhang, SJ; Bai, Y; Li, G; Wang, SY; Chen, JY; Liu, X; Yin, H	Development and Validation of Ferroptosis-Related LncRNA Biomarker in Bladder Carcinoma	FRONTIERS IN CELL AND DEVELOPMENTAL BIOLOGY	2296-634X		MAR 2	2022	10				809747	10.3389/fcell.2022.809747	0			35309945
J	Dong, YZ; Liu, D; Zhou, HM; Gao, YC; Nueraihemaiti, Y; Xu, YF	A Prognostic Signature for Clear Cell Renal Cell Carcinoma Based on Ferroptosis-Related lncRNAs and Immune Checkpoints	FRONTIERS IN GENETICS		1664-8021	MAY 24	2022	13				912190	10.3389/fgene.2022.912190	0			35685438
J	Chen, YT; Zhao, SQ; Kang, YH; Zhang, YL; Chang, X	Identification of immune infiltration landscape on prognosis and therapy of the ferroptosis-related genes signature in breast cancer	BIOCHIMICA ET BIOPHYSICA ACTA-MOLECULAR CELL RESEARCH	0167-4889	1879-2596	NOV	2022	1869	11			119328	10.1016/j.bbamcr.2022.119328	0		AUG 2022	35901969
J	Yang, JN; Wang, C; Cheng, SS; Zhang, Y; Jin, Y; Zhang, N; Wang, Y	Construction and validation of a novel ferroptosis-related signature for evaluating prognosis and immune microenvironment in ovarian cancer	FRONTIERS IN GENETICS		1664-8021	JAN 5	2023	13				1094474	10.3389/fgene.2022.1094474	0			36685851
J	Li, XF; Fu, WF; Zhang, J; Song, CG	An iron metabolism and immune related gene signature for the prediction of clinical outcome and molecular characteristics of triple-negative breast cancer	BMC CANCER		1471-2407	JUN 7	2022	22	1			619	10.1186/s12885-022-09679-x	0			35668369
J	Zhang, LL; Zhu, WJ; Zhang, XX; Feng, D; Wang, XC; Ding, Y; Wang, DX; Li, YY	Ferroptosis patterns and tumor microenvironment infiltration characterization in esophageal squamous cell cancer	FRONTIERS IN GENETICS		1664-8021	DEC 9	2022	13				1047382	10.3389/fgene.2022.1047382	0			36568375
J	Zhang, YM; He, R; Lei, X; Mao, LH; Yin, ZY; Zhong, XY; Cao, WB; Zheng, QP; Li, DP	Comprehensive Analysis of a Ferroptosis-Related lncRNA Signature for Predicting Prognosis and Immune Landscape in Osteosarcoma	FRONTIERS IN ONCOLOGY	2234-943X		JUN 28	2022	12				880459	10.3389/fonc.2022.880459	0			35837104
J	Wang, D; Wei, GD; Ma, J; Cheng, S; Jia, LY; Song, XY; Zhang, M; Ju, MY; Wang, L; Zhao, L; Xin, SJ	Identification of the prognostic value of ferroptosis-related gene signature in breast cancer patients	BMC CANCER		1471-2407	MAY 31	2021	21	1			645	10.1186/s12885-021-08341-2	0			34059009
J	Deng, BA; Xiang, J; Liang, Z; Luo, LX	Identification and validation of a ferroptosis-related gene to predict survival outcomes and the immune microenvironment in lung adenocarcinoma	CANCER CELL INTERNATIONAL		1475-2867	SEP 24	2022	22	1			292	10.1186/s12935-022-02699-4	0			36153508
J	Tang, YQ; Guo, CB; Yang, Z; Wang, YM; Zhang, YQ; Wang, D	Identification of a Tumor Immunological Phenotype-Related Gene Signature for Predicting Prognosis, Immunotherapy Efficacy, and Drug Candidates in Hepatocellular Carcinoma	FRONTIERS IN IMMUNOLOGY	1664-3224		APR 12	2022	13				862527	10.3389/fimmu.2022.862527	0			35493471
J	Zhou, R; Ma, HC; Liu, YH; Chen, X; Chang, XS; Chen, YD; Liu, LR; Li, Y; Zhu, YJ; Zhang, HB	Dissecting the ferroptosis-related prognostic biomarker and immune microenvironment of driver gene-negative lung cancer	EXPERIMENTAL BIOLOGY AND MEDICINE	1535-3702	1535-3699	AUG	2022	247	16	1447	1465		10.1177/15353702221102872	0		JUN 2022	35762414
J	Yin, HY; Lin, M; Liang, SY; Wei, MJ; Huang, CT; Qin, FF; Nong, JJ; Zeng, XC; Nong, CM; Qin, HJ	Ferroptosis-related gene signature predicts prognosis in kidney renal papillary cell carcinoma	FRONTIERS IN ONCOLOGY	2234-943X		OCT 6	2022	12				988867	10.3389/fonc.2022.988867	0			36276091
J	Yuan, XQ; Zhou, Q; Zhang, F; Zheng, WF; Liu, H; Chen, AH; Tao, YL	Identification of immunity- and ferroptosis-related genes for predicting the prognosis of serous ovarian cancer	GENE	0378-1119	1879-0038	SEP 5	2022	838				146701	10.1016/j.gene.2022.146701	0		JUL 2022	35777713
J	Du, XL; Zhang, YW	Integrated Analysis of Immunity- and Ferroptosis-Related Biomarker Signatures to Improve the Prognosis Prediction of Hepatocellular Carcinoma	FRONTIERS IN GENETICS		1664-8021	DEC 18	2020	11				614888	10.3389/fgene.2020.614888	0			33391356
J	Sun, HY; Qian, XY; Yang, W; Zhou, WZ; Zhou, CA; Liu, S; Shi, HB; Tian, W	Novel prognostic signature based on HRAS, MAPK3 and TFRC identified to be associated with ferroptosis and the immune microenvironment in hepatocellular carcinoma	AMERICAN JOURNAL OF TRANSLATIONAL RESEARCH	1943-8141			2022	14	10	6924	+		10.18632/aging.203140	0			36398204
J	Xiao, SL; Liu, XM; Yuan, LZ; Wang, F	A Ferroptosis-Related lncRNAs Signature Predicts Prognosis and Therapeutic Response of Gastric Cancer	FRONTIERS IN CELL AND DEVELOPMENTAL BIOLOGY	2296-634X		DEC 2	2021	9				736682	10.3389/fcell.2021.736682	0			34926441
J	Xu, YH; Du, YQ; Zheng, QH; Zhou, T; Ye, BY; Wu, YH; Xu, QR; Meng, XL	Identification of Ferroptosis-Related Prognostic Signature and Subtypes Related to the Immune Microenvironment for Breast Cancer Patients Receiving Neoadjuvant Chemotherapy	FRONTIERS IN IMMUNOLOGY	1664-3224		MAY 4	2022	13				895110	10.3389/fimmu.2022.895110	0			35603151
J	Zhu, XP; Zhou, YX; Ou, YQ; Cheng, ZB; Han, DQ; Chu, Z; Pan, SA	Characterization of ferroptosis signature to evaluate the predict prognosis and immunotherapy in glioblastoma	AGING-US	1945-4589		JUL 15	2021	13	13	17655	17672						34244461
J	Zhao, RH; Li, ZF; Huang, YR; Xiong, C; Zhang, C; Liang, H; Xu, JT; Luo, XJ	A Novel Ferroptosis-Related Gene Signature for Prognosis Prediction in Ewing Sarcoma	ANALYTICAL CELLULAR PATHOLOGY	2210-7177	2210-7185	AUG 22	2022	2022				6711629	10.1155/2022/6711629	0			36050939
J	Xiang, RS; Fu, JC; Ge, YH; Ren, J; Song, W; Fu, T	Identification of Subtypes and a Prognostic Gene Signature in Colon Cancer Using Cell Differentiation Trajectories	FRONTIERS IN CELL AND DEVELOPMENTAL BIOLOGY	2296-634X		DEC 13	2021	9				705537	10.3389/fcell.2021.705537	0			34966734
J	Lei, T; Qian, H; Lei, PF; Hu, YH	Ferroptosis-related gene signature associates with immunity and predicts prognosis accurately in patients with osteosarcoma	CANCER SCIENCE	1347-9032	1349-7006	NOV	2021	112	11	4785	4798		10.1111/cas.15131	0		SEP 2021	34506683
J	Chen, M; Nie, ZY; Li, Y; Gao, YH; Wen, XH; Cao, H; Zhang, SF	A New Ferroptosis-Related lncRNA Signature Predicts the Prognosis of Bladder Cancer Patients	FRONTIERS IN CELL AND DEVELOPMENTAL BIOLOGY	2296-634X		NOV 16	2021	9				699804	10.3389/fcell.2021.699804	0			34869304
J	Yang, YC; Ma, B; Han, LT; Xu, WB; Du, XX; Wei, WJ; Liao, T; Ji, QH; Qu, N; Wang, Y	Integrated single-cell and bulk RNA sequencing analyses reveal a prognostic signature of cancer-associated fibroblasts in head and neck squamous cell carcinoma	FRONTIERS IN GENETICS		1664-8021	DEC 8	2022	13				1028469	10.3389/fgene.2022.1028469	0			36568368
J	Wan, RJ; Peng, W; Xia, QX; Zhou, HH; Mao, XY	Ferroptosis-related gene signature predicts prognosis and immunotherapy in glioma	CNS NEUROSCIENCE & THERAPEUTICS	1755-5930	1755-5949	AUG	2021	27	8	973	986		10.1111/cns.13654	0		MAY 2021	33969928
J	Shi, QL; Liu, YZ; Lu, MX; Lei, QY; Chen, ZA; Wang, L; He, XH	A pathway-guided strategy identifies a metabolic signature for prognosis prediction and precision therapy for hepatocellular carcinoma	COMPUTERS IN BIOLOGY AND MEDICINE	0010-4825	1879-0534	MAY	2022	144				105376	10.1016/j.compbiomed.2022.105376	0		MAR 2022	35286894
J	Li, X; Zhou, LB; Lu, TF; Zhang, L; Li, YJ; Xu, JT; Yin, M; Long, HM	Constructing an immune- and ferroptosis-related lncRNA signature to predict the immune landscape of human bladder cancer	JOURNAL OF CLINICAL LABORATORY ANALYSIS	0887-8013	1098-2825	MAY	2022	36	5			e24389	10.1002/jcla.24389	0		APR 2022	35421267
J	Peng, Y; Yu, HC; Zhang, YZ; Qu, FL; Tang, ZR; Qu, C; Tian, JA; Zong, B; Wang, Y; Ren, HY; Liu, SC	A ferroptosis-associated gene signature for the prediction of prognosis and therapeutic response in luminal-type breast carcinoma	SCIENTIFIC REPORTS	2045-2322		SEP 2	2021	11	1			17610	10.1038/s41598-021-97102-z	0			34475496
J	Zhou, RR; Liang, JJ; Tian, H; Chen, Q; Yang, C; Liu, CD	Development of a Ferroptosis-Related lncRNA Signature to Predict the Prognosis and Immune Landscape of Bladder Cancer	DISEASE MARKERS	0278-0240	1875-8630	JUN 21	2021	2021				1031906	10.1155/2021/1031906	0			34239619
J	Wang, YT; Shao, WC; Feng, YQ; Tang, JZ; Wang, QC; Zhang, D; Huang, HX; Jiang, MJ	Prognostic value and potential biological functions of ferroptosis-related gene signature in bladder cancer	ONCOLOGY LETTERS	1792-1074	1792-1082	SEP	2022	24	3			301	10.3892/ol.2022.13421	0			35949618
J	Wang, X; Xu, YM; Dai, LF; Yu, Z; Wang, M; Chan, SX; Sun, R; Han, QJ; Chen, JJ; Zuo, XM; Wang, ZL; Hu, XY; Yang, Y; Zhao, H; Hu, KW; Zhang, HB; Chen, W	A novel oxidative stress- and ferroptosis-related gene prognostic signature for distinguishing cold and hot tumors in colorectal cancer	FRONTIERS IN IMMUNOLOGY	1664-3224		OCT 31	2022	13				1043738	10.3389/fimmu.2022.1043738	0			36389694
J	Jiang, PC; Yang, F; Zou, CF; Bao, TY; Wu, MM; Yang, DQ; Bu, SR	The construction and analysis of a ferroptosis-related gene prognostic signature for pancreatic cancer	AGING-US	1945-4589		APR 15	2021	13	7	10396	10414	0000-0003-0126-5898	10.18632/aging.202801	0			33819918
J	Gu, WC; Kim, M; Wang, L; Yang, ZC; Nakajima, T; Tsushima, Y	Multi-omics Analysis of Ferroptosis Regulation Patterns and Characterization of Tumor Microenvironment in Patients with Oral Squamous Cell Carcinoma	INTERNATIONAL JOURNAL OF BIOLOGICAL SCIENCES	1449-2288			2021	17	13	3476	3492		10.7150/ijbs.61441	0			34512160
J	Shao, YF; Jia, HT; Huang, L; Li, SC; Wang, CX; Aikemu, B; Yang, G; Hong, HJ; Yang, X; Zhang, S; Sun, J; Zheng, MH	An Original Ferroptosis-Related Gene Signature Effectively Predicts the Prognosis and Clinical Status for Colorectal Cancer Patients	FRONTIERS IN ONCOLOGY	2234-943X		JUN 24	2021	11				711776	10.3389/fonc.2021.711776	0			34249766
J	Tang, FC; Zhang, JH; Zhu, LJ; Lai, YC; Li, ZB; Lu, ZG; Tang, ZH; Mai, YX; Huang, RD; He, ZH	Construction of A Novel Ferroptosis-related Prognostic Risk Signature for Survival Prediction in Clear Cell Renal Cell Carcinoma Patients	UROLOGY JOURNAL	1735-1308	1735-546X	JUL-AUG	2022	19	4	289	299		10.22037/uj.v19i.6999	0			35598038
J	Mao, WJ; Cai, Y; Chen, DR; Jiang, GY; Xu, YR; Chen, R; Wang, FX; Wang, XH; Zheng, MF; Zhao, XY; Mei, J	Statin shapes inflamed tumor microenvironment and enhances immune checkpoint blockade in non-small cell cancer	JCI INSIGHT		2379-3708	SEP 22	2022	7	18			e161940	10.1172/jci.insight.161940	0			35943796
J	Zhu, JH; Zhao, YT; Wu, G; Zhang, XJ; Chen, QQ; Yang, B; Guo, XW; Ji, SJ; Gu, K	Ferroptosis-Related lncRNA Signature Correlates with the Prognosis, Tumor Microenvironment, and Therapeutic Sensitivity of Esophageal Squamous Cell Carcinoma	OXIDATIVE MEDICINE AND CELLULAR LONGEVITY	1942-0900	1942-0994	JUL 16	2022	2022				7465880	10.1155/2022/7465880	0			35903713
J	Gui, CP; Li, JY; Fu, LM; Luo, CG; Zhang, C; Tang, YM; Zhang, LZ; Shu, GN; Wu, RP; Luo, JH	Identification of mRNA vaccines and conserved ferroptosis related immune landscape for individual precision treatment in bladder cancer	JOURNAL OF BIG DATA		2196-1115	JUL 7	2022	9	1			88	10.1186/s40537-022-00641-z	0			35818395
J	Tan, P; Li, M; Liu, ZR; Li, TX; Zhao, LY; Fu, WG	Glycolysis-Related LINC02432/Hsa-miR-98-5p/HK2 Axis Inhibits Ferroptosis and Predicts Immune Infiltration, Tumor Mutation Burden, and Drug Sensitivity in Pancreatic Adenocarcinoma	FRONTIERS IN PHARMACOLOGY		1663-9812	JUN 20	2022	13				937413	10.3389/fphar.2022.937413	0			35795552
J	Gao, XL; Tang, MB; Tian, SY; Li, JL; Liu, W	A ferroptosis-related gene signature predicts overall survival in patients with lung adenocarcinoma	FUTURE ONCOLOGY	1479-6694	1744-8301	APR	2021	17	12	1533	1544		10.2217/fon-2020-1113	0		JAN 2021	33432837
J	Wang, ZJ; Chen, XN; Jiang, Z	Immune infiltration and a ferroptosis-related gene signature for predicting the prognosis of patients with cholangiocarcinoma	AMERICAN JOURNAL OF TRANSLATIONAL RESEARCH	1943-8141			2022	14	2	1204	1219						35273723
J	Guo, YG; Qu, ZY; Li, DD; Bai, FH; Xing, J; Ding, Q; Zhou, JW; Yao, LG; Xu, Q	Identification of a prognostic ferroptosis-related lncRNA signature in the tumor microenvironment of lung adenocarcinoma	CELL DEATH DISCOVERY		2058-7716	JUL 26	2021	7	1			190	10.1038/s41420-021-00576-z	0			34312372
J	Wang, X; Xu, B; Du, J; Xia, J; Lei, GJ; Zhou, CT; Hu, JY; Zhang, YH; Chen, SF; Shao, FC; Yang, JY; Li, YC	Characterization of pyruvate metabolism and citric acid cycle patterns predicts response to immunotherapeutic and ferroptosis in gastric cancer	CANCER CELL INTERNATIONAL		1475-2867	OCT 13	2022	22	1			317	10.1186/s12935-022-02739-z	0			36229828
J	Lu, YJ; Gong, Y; Li, WJ; Zhao, CY; Guo, F	Exploration the prognostic significance of a novel ferroptosis-related gene model in breast cancer	ANNALS OF TRANSLATIONAL MEDICINE	2305-5839	2305-5847	FEB	2022	10	4				10.21037/atm-22-479	0		FEB 2022	35280394
J	Chen, ZA; Tian, H; Yao, DM; Zhang, Y; Feng, ZJ; Yang, CJ	Identification of a Ferroptosis-Related Signature Model Including mRNAs and lncRNAs for Predicting Prognosis and Immune Activity in Hepatocellular Carcinoma	FRONTIERS IN ONCOLOGY	2234-943X		SEP 9	2021	11				738477	10.3389/fonc.2021.738477	0			34568075
J	Long, SC; Chen, YQ; Wang, Y; Yao, YB; Xiao, S; Fu, K	Identification of Ferroptosis-related molecular model and immune subtypes of hepatocellular carcinoma for individual therapy	CANCER MEDICINE	2045-7634		JAN	2023	12	2	2134	2147		10.1002/cam4.5032	0		JUL 2022	35841206
J	Guo, X; Zhou, XG	Risk stratification of acute myeloid leukemia: Assessment using a novel prediction model based on ferroptosis-immune related genes	MATHEMATICAL BIOSCIENCES AND ENGINEERING	1547-1063	1551-0018		2022	19	12	11821	11839		10.3934/mbe.2022551	0			36653976
J	Wang, YL; Pan, YB; Wu, JC; Luo, YB; Fang, ZH; Xu, RZ; Teng, WJ; Chen, M; Li, Y	A Novel Predictive Model Incorporating Ferroptosis-Related Gene Signatures for Overall Survival in Patients with Lung Adenocarcinoma	MEDICAL SCIENCE MONITOR		1643-3750	FEB 1	2022	28				e934050	10.12659/MSM.934050	0			35102130
[truncated: 109 more rows]

## Sheet: tableS9
Publication Type	Authors	Article Title	Source Title
[truncated: 21 more rows]
